# Supplementary material for: Synthesis of Disubstituted Carboxonium Derivatives of Closo-Decaborate Anion [2,6-B10H8O2CC6H5]−: Theoretical and Experimental Study
Source: Molecules. 2023 Feb 13;28(4):1757. doi: 10.3390/molecules28041757 (PMC9966448; doi:10.3390/molecules28041757)
Supplement: Supplementary file 1 [file molecules-28-01757-s001.zip]

Archive with 24 entries (21 files):
- molecules-2160652-supplementary/
- molecules-2160652-supplementary/Supplementary/
- molecules-2160652-supplementary/Supplementary/B10H8O2CPh.cif
- molecules-2160652-supplementary/Supplementary/B10H8O2CPh_cifreport.pdf
- molecules-2160652-supplementary/Supplementary/Supplementary.pdf
- molecules-2160652-supplementary/Supplementary/xyz_files/
- molecules-2160652-supplementary/Supplementary/xyz_files.rar
- molecules-2160652-supplementary/Supplementary/xyz_files/B10H11.xyz
- molecules-2160652-supplementary/Supplementary/xyz_files/B10H11_TS.xyz
- molecules-2160652-supplementary/Supplementary/xyz_files/B10H8O2CPh_iso1.xyz
- molecules-2160652-supplementary/Supplementary/xyz_files/B10H8O2CPh_iso2.xyz
- molecules-2160652-supplementary/Supplementary/xyz_files/B10H8OCOPh_H2_iso1.xyz
- molecules-2160652-supplementary/Supplementary/xyz_files/B10H8OCOPh_H2_iso1_TS.xyz
- molecules-2160652-supplementary/Supplementary/xyz_files/B10H8OCOPh_H2_iso2.xyz
- molecules-2160652-supplementary/Supplementary/xyz_files/B10H8OCOPh_H2_iso2_TS.xyz
- molecules-2160652-supplementary/Supplementary/xyz_files/B10H8OCOPh_iso2.xyz
- molecules-2160652-supplementary/Supplementary/xyz_files/B10H9.xyz
- molecules-2160652-supplementary/Supplementary/xyz_files/B10H9OCOHPh_iso1.xyz
- molecules-2160652-supplementary/Supplementary/xyz_files/B10H9OCOHPh_iso2.xyz
- molecules-2160652-supplementary/Supplementary/xyz_files/B10H9OCOPh_Hfac_iso1.xyz
- molecules-2160652-supplementary/Supplementary/xyz_files/B10H9OCOPh_Hfac_iso2.xyz
- molecules-2160652-supplementary/Supplementary/xyz_files/B10H9_H2.xyz
- molecules-2160652-supplementary/Supplementary/xyz_files/B10HH11_PhCOOH.xyz
- molecules-2160652-supplementary/Supplementary/xyz_files/PhCOOH.xyz
