# Supplementary material for: Synthesis of Disubstituted Carboxonium Derivatives of Closo-Decaborate Anion [2,6-B10H8O2CC6H5]−: Theoretical and Experimental Study
Source: Molecules. 2023 Feb 13;28(4):1757. doi: 10.3390/molecules28041757 (PMC9966448; doi:10.3390/molecules28041757)
Supplement: Supplementary file 1 [file molecules-28-01757-s001.zip › molecules-2160652-supplementary/Supplementary/B10H8O2CPh.cif]

data_cu_22kub245_0m_a
_audit_creation_date               2022-11-10
_audit_creation_method
;
Olex2 1.5
(compiled 2022.04.07 svn.rca3783a0 for OlexSys, GUI svn.r6498)
;
_shelx_SHELXL_version_number       '2018/3'
_audit_contact_author_address      ?
_audit_contact_author_email        ?
_audit_contact_author_name         ''
_audit_contact_author_phone        ?
_publ_contact_author_id_orcid      ?
_publ_section_references
;
Dolomanov, O.V., Bourhis, L.J., Gildea, R.J, Howard, J.A.K. & Puschmann, H.
 (2009), J. Appl. Cryst. 42, 339-341.

Sheldrick, G.M. (2015). Acta Cryst. C71, 3-8.
;
_chemical_name_common              ?
_chemical_name_systematic          ?
_chemical_formula_moiety           'C7 H13 B10 O2, C16 H36 N'
_chemical_formula_sum              'C23 H49 B10 N O2'
_chemical_formula_weight           479.73
_chemical_melting_point            ?
loop_
  _atom_type_symbol
  _atom_type_description
  _atom_type_scat_dispersion_real
  _atom_type_scat_dispersion_imag
  _atom_type_scat_source
 'C' 'C' 0.0181 0.0091 'International Tables Vol C Tables 4.2.6.8 and 6.1.1.4'
 'H' 'H' 0.0000 0.0000 'International Tables Vol C Tables 4.2.6.8 and 6.1.1.4'
 'B' 'B' 0.0090 0.0039 'International Tables Vol C Tables 4.2.6.8 and 6.1.1.4'
 'N' 'N' 0.0311 0.0180 'International Tables Vol C Tables 4.2.6.8 and 6.1.1.4'
 'O' 'O' 0.0492 0.0322 'International Tables Vol C Tables 4.2.6.8 and 6.1.1.4'

_shelx_space_group_comment
;
The symmetry employed for this shelxl refinement is uniquely defined
by the following loop, which should always be used as a source of
symmetry information in preference to the above space-group names.
They are only intended as comments.
;
_space_group_crystal_system        'monoclinic'
_space_group_IT_number             14
_space_group_name_H-M_alt          'P 1 21/n 1'
_space_group_name_Hall             '-P 2yn'
loop_
  _space_group_symop_operation_xyz
 'x, y, z'
 '-x+1/2, y+1/2, -z+1/2'
 '-x, -y, -z'
 'x-1/2, -y-1/2, z-1/2'

_cell_length_a                     10.2162(2)
_cell_length_b                     15.0449(3)
_cell_length_c                     19.1173(3)
_cell_angle_alpha                  90
_cell_angle_beta                   90.4380(10)
_cell_angle_gamma                  90
_cell_volume                       2938.28(9)
_cell_formula_units_Z              4
_cell_measurement_reflns_used      8096
_cell_measurement_temperature      100.00
_cell_measurement_theta_max        66.676
_cell_measurement_theta_min        3.739
_shelx_estimated_absorpt_T_max     0.978
_shelx_estimated_absorpt_T_min     0.936
_exptl_absorpt_coefficient_mu      0.449
_exptl_absorpt_correction_T_max    0.7528
_exptl_absorpt_correction_T_min    0.5156
_exptl_absorpt_correction_type     multi-scan
_exptl_absorpt_process_details
;
SADABS-2016/2 (Bruker,2016/2) was used for absorption correction.
wR2(int) was 0.1439 before and 0.0842 after correction.
The Ratio of minimum to maximum transmission is 0.6849.
The \l/2 correction factor is Not present.
;
_exptl_absorpt_special_details     ?
_exptl_crystal_colour              yellow
_exptl_crystal_colour_primary      yellow
_exptl_crystal_density_diffrn      1.084
_exptl_crystal_density_meas        ?
_exptl_crystal_density_method      ?
_exptl_crystal_description         block
_exptl_crystal_F_000               1040
_exptl_crystal_size_max            0.15
_exptl_crystal_size_mid            0.1
_exptl_crystal_size_min            0.05
_exptl_transmission_factor_max     ?
_exptl_transmission_factor_min     ?
_diffrn_reflns_av_R_equivalents    0.0770
_diffrn_reflns_av_unetI/netI       0.0586
_diffrn_reflns_Laue_measured_fraction_full  0.993
_diffrn_reflns_Laue_measured_fraction_max  0.993
_diffrn_reflns_limit_h_max         12
_diffrn_reflns_limit_h_min         -12
_diffrn_reflns_limit_k_max         17
_diffrn_reflns_limit_k_min         -17
_diffrn_reflns_limit_l_max         22
_diffrn_reflns_limit_l_min         -22
_diffrn_reflns_number              26288
_diffrn_reflns_point_group_measured_fraction_full  0.993
_diffrn_reflns_point_group_measured_fraction_max  0.993
_diffrn_reflns_theta_full          66.728
_diffrn_reflns_theta_max           66.728
_diffrn_reflns_theta_min           3.739
_diffrn_ambient_temperature        100.00
_diffrn_detector_area_resol_mean   ?
_diffrn_measured_fraction_theta_full  0.993
_diffrn_measured_fraction_theta_max  0.993
_diffrn_measurement_device_type    'Bruker D8 Venture'
_diffrn_measurement_method         '\f and \w scans'
_diffrn_radiation_type             CuK\a
_diffrn_radiation_wavelength       1.54178
_diffrn_source                     ?
_diffrn_source_current             1.1
_diffrn_source_power               0.05500000000000001
_diffrn_source_voltage             50.0
_diffrn_standards_number           0
_reflns_Friedel_coverage           0.000
_reflns_Friedel_fraction_full      .
_reflns_Friedel_fraction_max       .
_reflns_number_gt                  3708
_reflns_number_total               5172
_reflns_special_details
;
 Reflections were merged by SHELXL according to the crystal
 class for the calculation of statistics and refinement.
 
 _reflns_Friedel_fraction is defined as the number of unique
 Friedel pairs measured divided by the number that would be
 possible theoretically, ignoring centric projections and
 systematic absences.
;
_reflns_threshold_expression       'I > 2\s(I)'
_computing_cell_refinement         'SAINT v8.37A (Bruker, 2015)'
_computing_data_collection         ?
_computing_data_reduction          'SAINT v8.37A (Bruker, 2015)'
_computing_molecular_graphics      'Olex2 1.5 (Dolomanov et al., 2009)'
_computing_publication_material    'Olex2 1.5 (Dolomanov et al., 2009)'
_computing_structure_refinement    'SHELXL 2018/3 (Sheldrick, 2015)'
_computing_structure_solution      'SHELXT 2014/5 (Sheldrick, 2014)'
_refine_diff_density_max           0.672
_refine_diff_density_min           -0.308
_refine_diff_density_rms           0.059
_refine_ls_extinction_coef         .
_refine_ls_extinction_method       none
_refine_ls_goodness_of_fit_ref     1.086
_refine_ls_hydrogen_treatment      constr
_refine_ls_matrix_type             full
_refine_ls_number_parameters       329
_refine_ls_number_reflns           5172
_refine_ls_number_restraints       0
_refine_ls_R_factor_all            0.1295
_refine_ls_R_factor_gt             0.0966
_refine_ls_restrained_S_all        1.086
_refine_ls_shift/su_max            0.000
_refine_ls_shift/su_mean           0.000
_refine_ls_structure_factor_coef   Fsqd
_refine_ls_weighting_details      
 'w=1/[\s^2^(Fo^2^)+(0.0750P)^2^+6.0225P] where P=(Fo^2^+2Fc^2^)/3'
_refine_ls_weighting_scheme        calc
_refine_ls_wR_factor_gt            0.2187
_refine_ls_wR_factor_ref           0.2385
_refine_special_details            ?
_olex2_refinement_description
;
1. Fixed Uiso
 At 1.2 times of:
  All B(H) groups, All C(H) groups, All C(H,H) groups
 At 1.5 times of:
  All C(H,H,H) groups
2.a Secondary CH2 refined with riding coordinates:
 C8(H8A,H8B), C9(H9A,H9B), C10(H10A,H10B), C12(H12A,H12B), C13(H13A,H13B),
 C14(H14A,H14B), C16(H16A,H16B), C17(H17A,H17B), C18(H18A,H18B), C20(H20A,H20B),
  C21(H21A,H21B), C22(H22A,H22B)
2.b Aromatic/amide H refined with riding coordinates:
 C3(H3), C4(H4), C5(H5), C6(H6), C7(H7)
2.c Idealised Me refined as rotating group:
 C11(H11A,H11B,H11C), C15(H15A,H15B,H15C), C19(H19A,H19B,H19C), C23(H23A,H23B,
 H23C)
2.d Boron cage BH refined with riding coordinates:
 B1(H1), B3(H3A), B4(H4A), B5(H5A), B7(H7A), B8(H8), B9(H9), B10(H10)
;
_atom_sites_solution_hydrogens     geom
_atom_sites_solution_primary       ?
_atom_sites_solution_secondary     ?
loop_
  _atom_site_label
  _atom_site_type_symbol
  _atom_site_fract_x
  _atom_site_fract_y
  _atom_site_fract_z
  _atom_site_U_iso_or_equiv
  _atom_site_adp_type
  _atom_site_occupancy
  _atom_site_site_symmetry_order
  _atom_site_calc_flag
  _atom_site_refinement_flags_posn
  _atom_site_refinement_flags_adp
  _atom_site_refinement_flags_occupancy
  _atom_site_disorder_assembly
  _atom_site_disorder_group
 O1 O 0.3619(2) 0.18181(16) 0.50253(13) 0.0326(6) Uani 1 1 d . . . . .
 O2 O 0.4240(2) 0.21026(16) 0.39346(13) 0.0316(6) Uani 1 1 d . . . . .
 C1 C 0.4460(3) 0.1753(2) 0.4539(2) 0.0306(8) Uani 1 1 d . . . . .
 C2 C 0.5685(4) 0.1268(2) 0.4669(2) 0.0343(9) Uani 1 1 d . . . . .
 C3 C 0.5845(4) 0.0823(2) 0.5306(2) 0.0376(9) Uani 1 1 d . . . . .
 H3 H 0.518809 0.085279 0.565396 0.045 Uiso 1 1 calc R U . . .
 C4 C 0.6984(4) 0.0336(3) 0.5419(2) 0.0444(11) Uani 1 1 d . . . . .
 H4 H 0.709841 0.002035 0.584572 0.053 Uiso 1 1 calc R U . . .
 C5 C 0.7939(4) 0.0309(3) 0.4923(3) 0.0490(12) Uani 1 1 d . . . . .
 H5 H 0.871297 -0.002565 0.500917 0.059 Uiso 1 1 calc R U . . .
 C6 C 0.7793(4) 0.0763(3) 0.4296(3) 0.0478(11) Uani 1 1 d . . . . .
 H6 H 0.846777 0.074617 0.395644 0.057 Uiso 1 1 calc R U . . .
 C7 C 0.6653(4) 0.1245(3) 0.4166(2) 0.0400(10) Uani 1 1 d . . . . .
 H7 H 0.653975 0.155454 0.373636 0.048 Uiso 1 1 calc R U . . .
 B1 B 0.0848(5) 0.2044(4) 0.4815(3) 0.0475(12) Uani 1 1 d . . . . .
 H1 H 0.031592 0.155942 0.515480 0.057 Uiso 1 1 calc R U . . .
 B2 B 0.2413(4) 0.2313(3) 0.4767(2) 0.0298(9) Uani 1 1 d . . . . .
 B3 B 0.1511(4) 0.1912(3) 0.4016(2) 0.0348(10) Uani 1 1 d . . . . .
 H3A H 0.143125 0.123832 0.377051 0.042 Uiso 1 1 calc R U . . .
 B4 B 0.0307(5) 0.2744(3) 0.4155(3) 0.0443(12) Uani 1 1 d . . . . .
 H4A H -0.075900 0.275147 0.401480 0.053 Uiso 1 1 calc R U . . .
 B5 B 0.1209(5) 0.3141(3) 0.4970(3) 0.0470(12) Uani 1 1 d . . . . .
 H5A H 0.088330 0.344550 0.547451 0.056 Uiso 1 1 calc R U . . .
 B6 B 0.2950(4) 0.2609(3) 0.3935(2) 0.0299(9) Uani 1 1 d . . . . .
 B7 B 0.1471(5) 0.2884(4) 0.3461(3) 0.0437(12) Uani 1 1 d . . . . .
 H7A H 0.118312 0.282630 0.289673 0.052 Uiso 1 1 calc R U . . .
 B8 B 0.1224(5) 0.3760(3) 0.4150(3) 0.0484(13) Uani 1 1 d . . . . .
 H8 H 0.069969 0.441294 0.412732 0.058 Uiso 1 1 calc R U . . .
 B9 B 0.2727(4) 0.3471(3) 0.4578(2) 0.0292(9) Uani 1 1 d . . . . .
 H9 H 0.343652 0.388098 0.488960 0.035 Uiso 1 1 calc R U . . .
 B10 B 0.2626(5) 0.3652(3) 0.3694(3) 0.0452(12) Uani 1 1 d . . . . .
 H10 H 0.316465 0.413190 0.335237 0.054 Uiso 1 1 calc R U . . .
 N1 N 0.7464(3) 0.3316(2) 0.63038(16) 0.0330(7) Uani 1 1 d . . . . .
 C8 C 0.7574(4) 0.3908(3) 0.5657(2) 0.0352(9) Uani 1 1 d . . . . .
 H8A H 0.714376 0.448177 0.576095 0.042 Uiso 1 1 calc R U . . .
 H8B H 0.851335 0.403267 0.557882 0.042 Uiso 1 1 calc R U . . .
 C9 C 0.6999(4) 0.3551(3) 0.4986(2) 0.0357(9) Uani 1 1 d . . . . .
 H9A H 0.605744 0.342377 0.505154 0.043 Uiso 1 1 calc R U . . .
 H9B H 0.744093 0.298714 0.486193 0.043 Uiso 1 1 calc R U . . .
 C10 C 0.7163(4) 0.4215(3) 0.4397(2) 0.0394(9) Uani 1 1 d . . . . .
 H10A H 0.673813 0.478057 0.453185 0.047 Uiso 1 1 calc R U . . .
 H10B H 0.810759 0.433542 0.433513 0.047 Uiso 1 1 calc R U . . .
 C11 C 0.6593(4) 0.3910(3) 0.3709(2) 0.0415(10) Uani 1 1 d . . . . .
 H11A H 0.668051 0.438396 0.336148 0.062 Uiso 1 1 calc R U . . .
 H11B H 0.566475 0.376600 0.376917 0.062 Uiso 1 1 calc R U . . .
 H11C H 0.706223 0.337992 0.354960 0.062 Uiso 1 1 calc R U . . .
 C12 C 0.8330(4) 0.2507(3) 0.6199(2) 0.0413(10) Uani 1 1 d . . . . .
 H12A H 0.802398 0.218778 0.577545 0.050 Uiso 1 1 calc R U . . .
 H12B H 0.923384 0.271339 0.610958 0.050 Uiso 1 1 calc R U . . .
 C13 C 0.8367(5) 0.1857(3) 0.6804(2) 0.0527(12) Uani 1 1 d . . . . .
 H13A H 0.750741 0.155685 0.683952 0.063 Uiso 1 1 calc R U . . .
 H13B H 0.852536 0.218566 0.724489 0.063 Uiso 1 1 calc R U . . .
 C14 C 0.9448(5) 0.1152(3) 0.6709(3) 0.0537(12) Uani 1 1 d . . . . .
 H14A H 0.930007 0.066687 0.704853 0.064 Uiso 1 1 calc R U . . .
 H14B H 0.936066 0.089547 0.623383 0.064 Uiso 1 1 calc R U . . .
 C15 C 1.0791(6) 0.1479(4) 0.6799(3) 0.0731(16) Uani 1 1 d . . . . .
 H15A H 1.098993 0.190703 0.642878 0.110 Uiso 1 1 calc R U . . .
 H15B H 1.140303 0.097827 0.677367 0.110 Uiso 1 1 calc R U . . .
 H15C H 1.087870 0.176907 0.725623 0.110 Uiso 1 1 calc R U . . .
 C16 C 0.7864(4) 0.3840(3) 0.6946(2) 0.0393(9) Uani 1 1 d . . . . .
 H16A H 0.765110 0.348050 0.736375 0.047 Uiso 1 1 calc R U . . .
 H16B H 0.732036 0.438408 0.696394 0.047 Uiso 1 1 calc R U . . .
 C17 C 0.9290(4) 0.4116(3) 0.7002(2) 0.0428(10) Uani 1 1 d . . . . .
 H17A H 0.984214 0.358533 0.708489 0.051 Uiso 1 1 calc R U . . .
 H17B H 0.956702 0.439380 0.655751 0.051 Uiso 1 1 calc R U . . .
 C18 C 0.9474(4) 0.4767(3) 0.7595(2) 0.0463(11) Uani 1 1 d . . . . .
 H18A H 0.880665 0.524149 0.755079 0.056 Uiso 1 1 calc R U . . .
 H18B H 0.932342 0.445504 0.804269 0.056 Uiso 1 1 calc R U . . .
 C19 C 1.0812(5) 0.5190(3) 0.7617(3) 0.0610(14) Uani 1 1 d . . . . .
 H19A H 1.095530 0.552449 0.718458 0.091 Uiso 1 1 calc R U . . .
 H19B H 1.148093 0.472597 0.766312 0.091 Uiso 1 1 calc R U . . .
 H19C H 1.087067 0.559381 0.801835 0.091 Uiso 1 1 calc R U . . .
 C20 C 0.6038(4) 0.3016(3) 0.6401(2) 0.0405(10) Uani 1 1 d . . . . .
 H20A H 0.580780 0.260209 0.601725 0.049 Uiso 1 1 calc R U . . .
 H20B H 0.598209 0.268017 0.684527 0.049 Uiso 1 1 calc R U . . .
 C21 C 0.5022(4) 0.3753(3) 0.6415(2) 0.0465(11) Uani 1 1 d . . . . .
 H21A H 0.499654 0.405234 0.595393 0.056 Uiso 1 1 calc R U . . .
 H21B H 0.528017 0.420034 0.677048 0.056 Uiso 1 1 calc R U . . .
 C22 C 0.3664(5) 0.3400(4) 0.6584(3) 0.0581(13) Uani 1 1 d . . . . .
 H22A H 0.300871 0.385830 0.645739 0.070 Uiso 1 1 calc R U . . .
 H22B H 0.348991 0.287077 0.629030 0.070 Uiso 1 1 calc R U . . .
 C23 C 0.3486(6) 0.3155(5) 0.7324(3) 0.0830(19) Uani 1 1 d . . . . .
 H23A H 0.256117 0.302129 0.740681 0.125 Uiso 1 1 calc R U . . .
 H23B H 0.375965 0.365134 0.762322 0.125 Uiso 1 1 calc R U . . .
 H23C H 0.401775 0.263069 0.743308 0.125 Uiso 1 1 calc R U . . .

loop_
  _atom_site_aniso_label
  _atom_site_aniso_U_11
  _atom_site_aniso_U_22
  _atom_site_aniso_U_33
  _atom_site_aniso_U_23
  _atom_site_aniso_U_13
  _atom_site_aniso_U_12
 O1 0.0342(14) 0.0277(13) 0.0357(14) -0.0009(11) -0.0088(12) 0.0044(11)
 O2 0.0298(13) 0.0271(13) 0.0379(15) -0.0021(11) -0.0020(11) 0.0025(10)
 C1 0.0297(19) 0.0219(18) 0.040(2) -0.0041(16) -0.0072(17) -0.0028(14)
 C2 0.033(2) 0.0184(18) 0.051(2) -0.0056(16) -0.0120(18) -0.0020(15)
 C3 0.035(2) 0.0245(19) 0.053(3) -0.0026(17) -0.0110(18) -0.0032(16)
 C4 0.042(2) 0.028(2) 0.063(3) 0.0042(19) -0.016(2) -0.0005(17)
 C5 0.037(2) 0.031(2) 0.078(3) -0.004(2) -0.019(2) 0.0038(17)
 C6 0.034(2) 0.041(2) 0.068(3) -0.008(2) -0.006(2) 0.0033(18)
 C7 0.034(2) 0.031(2) 0.055(3) -0.0064(18) -0.0070(19) 0.0017(16)
 B1 0.043(3) 0.059(3) 0.040(3) -0.005(2) -0.001(2) -0.013(2)
 B2 0.028(2) 0.028(2) 0.033(2) 0.0024(17) -0.0060(18) 0.0024(16)
 B3 0.031(2) 0.031(2) 0.042(3) -0.0083(19) -0.0100(19) -0.0015(18)
 B4 0.030(2) 0.036(3) 0.066(3) -0.017(2) -0.011(2) 0.0030(19)
 B5 0.043(3) 0.040(3) 0.058(3) -0.002(2) 0.010(2) 0.008(2)
 B6 0.029(2) 0.028(2) 0.033(2) -0.0054(17) -0.0039(18) 0.0044(17)
 B7 0.039(3) 0.057(3) 0.035(3) 0.003(2) -0.011(2) -0.006(2)
 B8 0.043(3) 0.026(2) 0.075(4) 0.000(2) -0.025(3) -0.003(2)
 B9 0.031(2) 0.023(2) 0.033(2) -0.0065(17) -0.0039(18) 0.0033(16)
 B10 0.064(3) 0.033(2) 0.039(3) -0.002(2) -0.014(2) 0.005(2)
 N1 0.0354(17) 0.0286(16) 0.0350(17) 0.0005(13) 0.0000(14) 0.0009(13)
 C8 0.034(2) 0.032(2) 0.040(2) -0.0016(17) -0.0023(17) -0.0013(16)
 C9 0.033(2) 0.033(2) 0.041(2) -0.0034(17) 0.0000(17) 0.0005(16)
 C10 0.039(2) 0.037(2) 0.042(2) -0.0041(18) -0.0061(18) 0.0011(17)
 C11 0.038(2) 0.045(2) 0.042(2) 0.0005(19) -0.0069(18) -0.0012(18)
 C12 0.042(2) 0.030(2) 0.052(3) -0.0013(18) 0.0022(19) 0.0036(17)
 C13 0.062(3) 0.043(3) 0.053(3) 0.009(2) 0.003(2) 0.010(2)
 C14 0.065(3) 0.042(3) 0.054(3) 0.004(2) -0.008(2) 0.014(2)
 C15 0.090(4) 0.070(4) 0.059(3) 0.000(3) -0.025(3) 0.012(3)
 C16 0.041(2) 0.038(2) 0.039(2) -0.0041(18) -0.0079(18) 0.0036(18)
 C17 0.040(2) 0.041(2) 0.047(3) 0.0092(19) -0.0100(19) -0.0011(18)
 C18 0.048(3) 0.045(2) 0.045(2) 0.005(2) -0.011(2) -0.005(2)
 C19 0.061(3) 0.063(3) 0.059(3) 0.013(2) -0.013(2) -0.020(2)
 C20 0.042(2) 0.041(2) 0.038(2) 0.0001(18) -0.0022(18) -0.0062(18)
 C21 0.037(2) 0.053(3) 0.050(3) -0.010(2) 0.0029(19) 0.0019(19)
 C22 0.050(3) 0.069(3) 0.055(3) -0.005(3) -0.001(2) -0.001(2)
 C23 0.062(3) 0.119(5) 0.069(4) 0.029(4) 0.001(3) 0.018(3)

_geom_special_details
;
 All esds (except the esd in the dihedral angle between two l.s. planes)
 are estimated using the full covariance matrix.  The cell esds are taken
 into account individually in the estimation of esds in distances, angles
 and torsion angles; correlations between esds in cell parameters are only
 used when they are defined by crystal symmetry.  An approximate (isotropic)
 treatment of cell esds is used for estimating esds involving l.s. planes.
;
loop_
  _geom_bond_atom_site_label_1
  _geom_bond_atom_site_label_2
  _geom_bond_distance
  _geom_bond_site_symmetry_2
  _geom_bond_publ_flag
 O1 C1 1.274(4) . ?
 O1 B2 1.519(5) . ?
 O2 C1 1.289(4) . ?
 O2 B6 1.522(5) . ?
 C1 C2 1.468(5) . ?
 C2 C3 1.398(5) . ?
 C2 C7 1.385(6) . ?
 C3 H3 0.9500 . ?
 C3 C4 1.390(5) . ?
 C4 H4 0.9500 . ?
 C4 C5 1.367(6) . ?
 C5 H5 0.9500 . ?
 C5 C6 1.388(6) . ?
 C6 H6 0.9500 . ?
 C6 C7 1.393(6) . ?
 C7 H7 0.9500 . ?
 B1 H1 1.1200 . ?
 B1 B2 1.653(6) . ?
 B1 B3 1.687(7) . ?
 B1 B4 1.730(7) . ?
 B1 B5 1.717(7) . ?
 B2 B3 1.804(6) . ?
 B2 B5 1.795(6) . ?
 B2 B6 1.745(6) . ?
 B2 B9 1.809(6) . ?
 B3 H3A 1.1200 . ?
 B3 B4 1.775(6) . ?
 B3 B6 1.813(6) . ?
 B3 B7 1.806(7) . ?
 B4 H4A 1.1200 . ?
 B4 B5 1.901(7) . ?
 B4 B7 1.799(7) . ?
 B4 B8 1.793(7) . ?
 B5 H5A 1.1200 . ?
 B5 B8 1.824(8) . ?
 B5 B9 1.799(7) . ?
 B6 B7 1.804(6) . ?
 B6 B9 1.802(6) . ?
 B6 B10 1.669(6) . ?
 B7 H7A 1.1200 . ?
 B7 B8 1.881(7) . ?
 B7 B10 1.709(7) . ?
 B8 H8 1.1200 . ?
 B8 B9 1.787(6) . ?
 B8 B10 1.691(8) . ?
 B9 H9 1.1200 . ?
 B9 B10 1.714(6) . ?
 B10 H10 1.1200 . ?
 N1 C8 1.528(5) . ?
 N1 C12 1.519(5) . ?
 N1 C16 1.513(5) . ?
 N1 C20 1.539(5) . ?
 C8 H8A 0.9900 . ?
 C8 H8B 0.9900 . ?
 C8 C9 1.506(5) . ?
 C9 H9A 0.9900 . ?
 C9 H9B 0.9900 . ?
 C9 C10 1.516(5) . ?
 C10 H10A 0.9900 . ?
 C10 H10B 0.9900 . ?
 C10 C11 1.506(5) . ?
 C11 H11A 0.9800 . ?
 C11 H11B 0.9800 . ?
 C11 H11C 0.9800 . ?
 C12 H12A 0.9900 . ?
 C12 H12B 0.9900 . ?
 C12 C13 1.515(6) . ?
 C13 H13A 0.9900 . ?
 C13 H13B 0.9900 . ?
 C13 C14 1.543(6) . ?
 C14 H14A 0.9900 . ?
 C14 H14B 0.9900 . ?
 C14 C15 1.467(7) . ?
 C15 H15A 0.9800 . ?
 C15 H15B 0.9800 . ?
 C15 H15C 0.9800 . ?
 C16 H16A 0.9900 . ?
 C16 H16B 0.9900 . ?
 C16 C17 1.517(5) . ?
 C17 H17A 0.9900 . ?
 C17 H17B 0.9900 . ?
 C17 C18 1.509(6) . ?
 C18 H18A 0.9900 . ?
 C18 H18B 0.9900 . ?
 C18 C19 1.508(6) . ?
 C19 H19A 0.9800 . ?
 C19 H19B 0.9800 . ?
 C19 H19C 0.9800 . ?
 C20 H20A 0.9900 . ?
 C20 H20B 0.9900 . ?
 C20 C21 1.519(6) . ?
 C21 H21A 0.9900 . ?
 C21 H21B 0.9900 . ?
 C21 C22 1.523(6) . ?
 C22 H22A 0.9900 . ?
 C22 H22B 0.9900 . ?
 C22 C23 1.474(7) . ?
 C23 H23A 0.9800 . ?
 C23 H23B 0.9800 . ?
 C23 H23C 0.9800 . ?

loop_
  _geom_angle_atom_site_label_1
  _geom_angle_atom_site_label_2
  _geom_angle_atom_site_label_3
  _geom_angle
  _geom_angle_site_symmetry_1
  _geom_angle_site_symmetry_3
  _geom_angle_publ_flag
 C1 O1 B2 110.6(3) . . ?
 C1 O2 B6 110.4(3) . . ?
 O1 C1 O2 120.6(3) . . ?
 O1 C1 C2 119.6(3) . . ?
 O2 C1 C2 119.8(3) . . ?
 C3 C2 C1 118.6(4) . . ?
 C7 C2 C1 120.5(4) . . ?
 C7 C2 C3 120.9(4) . . ?
 C2 C3 H3 120.6 . . ?
 C4 C3 C2 118.7(4) . . ?
 C4 C3 H3 120.6 . . ?
 C3 C4 H4 119.7 . . ?
 C5 C4 C3 120.6(4) . . ?
 C5 C4 H4 119.7 . . ?
 C4 C5 H5 119.6 . . ?
 C4 C5 C6 120.8(4) . . ?
 C6 C5 H5 119.6 . . ?
 C5 C6 H6 120.2 . . ?
 C5 C6 C7 119.6(4) . . ?
 C7 C6 H6 120.2 . . ?
 C2 C7 C6 119.3(4) . . ?
 C2 C7 H7 120.3 . . ?
 C6 C7 H7 120.3 . . ?
 B2 B1 H1 131.7 . . ?
 B2 B1 B3 65.4(3) . . ?
 B2 B1 B4 96.6(3) . . ?
 B2 B1 B5 64.3(3) . . ?
 B3 B1 H1 130.5 . . ?
 B3 B1 B4 62.6(3) . . ?
 B3 B1 B5 100.5(4) . . ?
 B4 B1 H1 131.8 . . ?
 B5 B1 H1 129.0 . . ?
 B5 B1 B4 66.9(3) . . ?
 O1 B2 B1 130.1(3) . . ?
 O1 B2 B3 120.2(3) . . ?
 O1 B2 B5 145.7(3) . . ?
 O1 B2 B6 99.3(3) . . ?
 O1 B2 B9 113.1(3) . . ?
 B1 B2 B3 58.2(3) . . ?
 B1 B2 B5 59.5(3) . . ?
 B1 B2 B6 115.1(3) . . ?
 B1 B2 B9 114.8(3) . . ?
 B3 B2 B9 104.6(3) . . ?
 B5 B2 B3 93.3(3) . . ?
 B5 B2 B9 59.9(2) . . ?
 B6 B2 B3 61.4(2) . . ?
 B6 B2 B5 104.0(3) . . ?
 B6 B2 B9 60.9(2) . . ?
 B1 B3 B2 56.4(3) . . ?
 B1 B3 H3A 117.2 . . ?
 B1 B3 B4 59.9(3) . . ?
 B1 B3 B6 110.0(3) . . ?
 B1 B3 B7 115.4(4) . . ?
 B2 B3 H3A 132.2 . . ?
 B2 B3 B6 57.7(2) . . ?
 B2 B3 B7 101.9(3) . . ?
 B4 B3 B2 89.8(3) . . ?
 B4 B3 H3A 130.7 . . ?
 B4 B3 B6 99.7(3) . . ?
 B4 B3 B7 60.3(3) . . ?
 B6 B3 H3A 122.9 . . ?
 B7 B3 H3A 119.0 . . ?
 B7 B3 B6 59.8(2) . . ?
 B1 B4 B3 57.5(3) . . ?
 B1 B4 H4A 119.0 . . ?
 B1 B4 B5 56.2(3) . . ?
 B1 B4 B7 113.6(3) . . ?
 B1 B4 B8 111.0(3) . . ?
 B3 B4 H4A 130.2 . . ?
 B3 B4 B5 90.7(3) . . ?
 B3 B4 B7 60.7(3) . . ?
 B3 B4 B8 103.8(3) . . ?
 B5 B4 H4A 131.1 . . ?
 B7 B4 H4A 118.0 . . ?
 B7 B4 B5 104.4(3) . . ?
 B8 B4 H4A 119.8 . . ?
 B8 B4 B5 59.1(3) . . ?
 B8 B4 B7 63.2(3) . . ?
 B1 B5 B2 56.1(3) . . ?
 B1 B5 B4 56.9(3) . . ?
 B1 B5 H5A 118.5 . . ?
 B1 B5 B8 110.2(4) . . ?
 B1 B5 B9 112.2(3) . . ?
 B2 B5 B4 86.2(3) . . ?
 B2 B5 H5A 132.7 . . ?
 B2 B5 B8 99.1(3) . . ?
 B2 B5 B9 60.4(2) . . ?
 B4 B5 H5A 133.6 . . ?
 B8 B5 B4 57.5(3) . . ?
 B8 B5 H5A 122.4 . . ?
 B9 B5 B4 99.1(3) . . ?
 B9 B5 H5A 120.6 . . ?
 B9 B5 B8 59.1(3) . . ?
 O2 B6 B2 98.7(3) . . ?
 O2 B6 B3 114.4(3) . . ?
 O2 B6 B7 146.8(3) . . ?
 O2 B6 B9 118.3(3) . . ?
 O2 B6 B10 129.8(4) . . ?
 B2 B6 B3 60.9(2) . . ?
 B2 B6 B7 104.3(3) . . ?
 B2 B6 B9 61.3(2) . . ?
 B7 B6 B3 59.9(2) . . ?
 B9 B6 B3 104.5(3) . . ?
 B9 B6 B7 93.8(3) . . ?
 B10 B6 B2 115.4(3) . . ?
 B10 B6 B3 114.1(3) . . ?
 B10 B6 B7 58.8(3) . . ?
 B10 B6 B9 59.0(3) . . ?
 B3 B7 H7A 120.6 . . ?
 B3 B7 B8 99.1(3) . . ?
 B4 B7 B3 59.0(3) . . ?
 B4 B7 B6 99.2(3) . . ?
 B4 B7 H7A 122.1 . . ?
 B4 B7 B8 58.2(3) . . ?
 B6 B7 B3 60.3(2) . . ?
 B6 B7 H7A 132.7 . . ?
 B6 B7 B8 85.7(3) . . ?
 B8 B7 H7A 133.9 . . ?
 B10 B7 B3 112.5(3) . . ?
 B10 B7 B4 110.3(4) . . ?
 B10 B7 B6 56.6(2) . . ?
 B10 B7 H7A 118.5 . . ?
 B10 B7 B8 56.0(3) . . ?
 B4 B8 B5 63.4(3) . . ?
 B4 B8 B7 58.6(3) . . ?
 B4 B8 H8 119.9 . . ?
 B5 B8 B7 104.2(3) . . ?
 B5 B8 H8 118.3 . . ?
 B7 B8 H8 130.9 . . ?
 B9 B8 B4 103.7(3) . . ?
 B9 B8 B5 59.7(3) . . ?
 B9 B8 B7 91.8(3) . . ?
 B9 B8 H8 129.8 . . ?
 B10 B8 B4 111.4(4) . . ?
 B10 B8 B5 114.1(3) . . ?
 B10 B8 B7 56.9(3) . . ?
 B10 B8 H8 118.1 . . ?
 B10 B8 B9 59.0(3) . . ?
 B2 B9 H9 122.6 . . ?
 B5 B9 B2 59.7(2) . . ?
 B5 B9 B6 101.5(3) . . ?
 B5 B9 H9 119.1 . . ?
 B6 B9 B2 57.8(2) . . ?
 B6 B9 H9 132.4 . . ?
 B8 B9 B2 99.9(3) . . ?
 B8 B9 B5 61.1(3) . . ?
 B8 B9 B6 88.6(3) . . ?
 B8 B9 H9 131.3 . . ?
 B10 B9 B2 109.9(3) . . ?
 B10 B9 B5 114.2(3) . . ?
 B10 B9 B6 56.6(2) . . ?
 B10 B9 B8 57.7(3) . . ?
 B10 B9 H9 118.1 . . ?
 B6 B10 B7 64.6(3) . . ?
 B6 B10 B8 96.6(4) . . ?
 B6 B10 B9 64.4(3) . . ?
 B6 B10 H10 132.1 . . ?
 B7 B10 B9 100.6(4) . . ?
 B7 B10 H10 128.8 . . ?
 B8 B10 B7 67.2(3) . . ?
 B8 B10 B9 63.3(3) . . ?
 B8 B10 H10 131.3 . . ?
 B9 B10 H10 130.6 . . ?
 C8 N1 C20 110.2(3) . . ?
 C12 N1 C8 108.3(3) . . ?
 C12 N1 C20 109.5(3) . . ?
 C16 N1 C8 109.4(3) . . ?
 C16 N1 C12 111.8(3) . . ?
 C16 N1 C20 107.7(3) . . ?
 N1 C8 H8A 108.1 . . ?
 N1 C8 H8B 108.1 . . ?
 H8A C8 H8B 107.3 . . ?
 C9 C8 N1 116.8(3) . . ?
 C9 C8 H8A 108.1 . . ?
 C9 C8 H8B 108.1 . . ?
 C8 C9 H9A 109.5 . . ?
 C8 C9 H9B 109.5 . . ?
 C8 C9 C10 110.7(3) . . ?
 H9A C9 H9B 108.1 . . ?
 C10 C9 H9A 109.5 . . ?
 C10 C9 H9B 109.5 . . ?
 C9 C10 H10A 108.8 . . ?
 C9 C10 H10B 108.8 . . ?
 H10A C10 H10B 107.7 . . ?
 C11 C10 C9 113.8(3) . . ?
 C11 C10 H10A 108.8 . . ?
 C11 C10 H10B 108.8 . . ?
 C10 C11 H11A 109.5 . . ?
 C10 C11 H11B 109.5 . . ?
 C10 C11 H11C 109.5 . . ?
 H11A C11 H11B 109.5 . . ?
 H11A C11 H11C 109.5 . . ?
 H11B C11 H11C 109.5 . . ?
 N1 C12 H12A 108.4 . . ?
 N1 C12 H12B 108.4 . . ?
 H12A C12 H12B 107.5 . . ?
 C13 C12 N1 115.3(3) . . ?
 C13 C12 H12A 108.4 . . ?
 C13 C12 H12B 108.4 . . ?
 C12 C13 H13A 109.3 . . ?
 C12 C13 H13B 109.3 . . ?
 C12 C13 C14 111.5(4) . . ?
 H13A C13 H13B 108.0 . . ?
 C14 C13 H13A 109.3 . . ?
 C14 C13 H13B 109.3 . . ?
 C13 C14 H14A 108.5 . . ?
 C13 C14 H14B 108.5 . . ?
 H14A C14 H14B 107.5 . . ?
 C15 C14 C13 115.2(4) . . ?
 C15 C14 H14A 108.5 . . ?
 C15 C14 H14B 108.5 . . ?
 C14 C15 H15A 109.5 . . ?
 C14 C15 H15B 109.5 . . ?
 C14 C15 H15C 109.5 . . ?
 H15A C15 H15B 109.5 . . ?
 H15A C15 H15C 109.5 . . ?
 H15B C15 H15C 109.5 . . ?
 N1 C16 H16A 108.1 . . ?
 N1 C16 H16B 108.1 . . ?
 N1 C16 C17 116.9(3) . . ?
 H16A C16 H16B 107.3 . . ?
 C17 C16 H16A 108.1 . . ?
 C17 C16 H16B 108.1 . . ?
 C16 C17 H17A 109.6 . . ?
 C16 C17 H17B 109.6 . . ?
 H17A C17 H17B 108.1 . . ?
 C18 C17 C16 110.2(4) . . ?
 C18 C17 H17A 109.6 . . ?
 C18 C17 H17B 109.6 . . ?
 C17 C18 H18A 108.8 . . ?
 C17 C18 H18B 108.8 . . ?
 H18A C18 H18B 107.7 . . ?
 C19 C18 C17 113.8(4) . . ?
 C19 C18 H18A 108.8 . . ?
 C19 C18 H18B 108.8 . . ?
 C18 C19 H19A 109.5 . . ?
 C18 C19 H19B 109.5 . . ?
 C18 C19 H19C 109.5 . . ?
 H19A C19 H19B 109.5 . . ?
 H19A C19 H19C 109.5 . . ?
 H19B C19 H19C 109.5 . . ?
 N1 C20 H20A 108.3 . . ?
 N1 C20 H20B 108.3 . . ?
 H20A C20 H20B 107.4 . . ?
 C21 C20 N1 115.8(3) . . ?
 C21 C20 H20A 108.3 . . ?
 C21 C20 H20B 108.3 . . ?
 C20 C21 H21A 109.2 . . ?
 C20 C21 H21B 109.2 . . ?
 C20 C21 C22 111.9(4) . . ?
 H21A C21 H21B 107.9 . . ?
 C22 C21 H21A 109.2 . . ?
 C22 C21 H21B 109.2 . . ?
 C21 C22 H22A 108.7 . . ?
 C21 C22 H22B 108.7 . . ?
 H22A C22 H22B 107.6 . . ?
 C23 C22 C21 114.2(4) . . ?
 C23 C22 H22A 108.7 . . ?
 C23 C22 H22B 108.7 . . ?
 C22 C23 H23A 109.5 . . ?
 C22 C23 H23B 109.5 . . ?
 C22 C23 H23C 109.5 . . ?
 H23A C23 H23B 109.5 . . ?
 H23A C23 H23C 109.5 . . ?
 H23B C23 H23C 109.5 . . ?

loop_
  _geom_torsion_atom_site_label_1
  _geom_torsion_atom_site_label_2
  _geom_torsion_atom_site_label_3
  _geom_torsion_atom_site_label_4
  _geom_torsion
  _geom_torsion_site_symmetry_1
  _geom_torsion_site_symmetry_2
  _geom_torsion_site_symmetry_3
  _geom_torsion_site_symmetry_4
  _geom_torsion_publ_flag
 O1 C1 C2 C3 5.5(5) . . . . ?
 O1 C1 C2 C7 -175.2(3) . . . . ?
 O1 B2 B3 B1 121.1(4) . . . . ?
 O1 B2 B3 B4 174.3(3) . . . . ?
 O1 B2 B3 B6 -84.0(4) . . . . ?
 O1 B2 B3 B7 -126.1(4) . . . . ?
 O1 B2 B5 B1 -117.7(6) . . . . ?
 O1 B2 B5 B4 -169.8(6) . . . . ?
 O1 B2 B5 B8 134.0(6) . . . . ?
 O1 B2 B5 B9 87.5(6) . . . . ?
 O1 B2 B6 O2 6.2(3) . . . . ?
 O1 B2 B6 B3 119.4(3) . . . . ?
 O1 B2 B6 B7 162.1(3) . . . . ?
 O1 B2 B6 B9 -111.4(3) . . . . ?
 O1 B2 B6 B10 -136.0(3) . . . . ?
 O1 B2 B9 B5 -142.2(4) . . . . ?
 O1 B2 B9 B6 87.9(3) . . . . ?
 O1 B2 B9 B8 169.9(3) . . . . ?
 O1 B2 B9 B10 110.8(4) . . . . ?
 O2 C1 C2 C3 -174.0(3) . . . . ?
 O2 C1 C2 C7 5.3(5) . . . . ?
 O2 B6 B7 B3 89.2(6) . . . . ?
 O2 B6 B7 B4 135.4(6) . . . . ?
 O2 B6 B7 B8 -167.7(6) . . . . ?
 O2 B6 B7 B10 -116.2(7) . . . . ?
 O2 B6 B9 B2 -84.3(3) . . . . ?
 O2 B6 B9 B5 -126.8(3) . . . . ?
 O2 B6 B9 B8 173.0(3) . . . . ?
 O2 B6 B9 B10 121.7(4) . . . . ?
 O2 B6 B10 B7 140.2(4) . . . . ?
 O2 B6 B10 B8 -158.9(4) . . . . ?
 O2 B6 B10 B9 -102.7(4) . . . . ?
 C1 O1 B2 B1 129.3(4) . . . . ?
 C1 O1 B2 B3 57.1(4) . . . . ?
 C1 O1 B2 B5 -137.4(6) . . . . ?
 C1 O1 B2 B6 -5.1(3) . . . . ?
 C1 O1 B2 B9 -67.4(4) . . . . ?
 C1 O2 B6 B2 -6.0(3) . . . . ?
 C1 O2 B6 B3 -67.9(4) . . . . ?
 C1 O2 B6 B7 -139.7(6) . . . . ?
 C1 O2 B6 B9 56.0(4) . . . . ?
 C1 O2 B6 B10 127.9(4) . . . . ?
 C1 C2 C3 C4 177.7(3) . . . . ?
 C1 C2 C7 C6 -178.6(3) . . . . ?
 C2 C3 C4 C5 1.3(6) . . . . ?
 C3 C2 C7 C6 0.7(5) . . . . ?
 C3 C4 C5 C6 -0.1(6) . . . . ?
 C4 C5 C6 C7 -0.8(6) . . . . ?
 C5 C6 C7 C2 0.5(6) . . . . ?
 C7 C2 C3 C4 -1.6(5) . . . . ?
 B1 B2 B3 B4 53.2(3) . . . . ?
 B1 B2 B3 B6 154.9(4) . . . . ?
 B1 B2 B3 B7 112.7(4) . . . . ?
 B1 B2 B5 B4 -52.1(3) . . . . ?
 B1 B2 B5 B8 -108.3(4) . . . . ?
 B1 B2 B5 B9 -154.8(4) . . . . ?
 B1 B2 B6 O2 -136.7(3) . . . . ?
 B1 B2 B6 B3 -23.5(3) . . . . ?
 B1 B2 B6 B7 19.2(4) . . . . ?
 B1 B2 B6 B9 105.7(4) . . . . ?
 B1 B2 B6 B10 81.1(4) . . . . ?
 B1 B2 B9 B5 23.9(3) . . . . ?
 B1 B2 B9 B6 -106.1(4) . . . . ?
 B1 B2 B9 B8 -24.1(4) . . . . ?
 B1 B2 B9 B10 -83.2(4) . . . . ?
 B1 B3 B4 B5 48.1(3) . . . . ?
 B1 B3 B4 B7 154.3(3) . . . . ?
 B1 B3 B4 B8 106.4(4) . . . . ?
 B1 B3 B6 O2 108.5(4) . . . . ?
 B1 B3 B6 B2 22.1(3) . . . . ?
 B1 B3 B6 B7 -108.5(4) . . . . ?
 B1 B3 B6 B9 -22.5(4) . . . . ?
 B1 B3 B6 B10 -84.7(4) . . . . ?
 B1 B3 B7 B4 -24.5(3) . . . . ?
 B1 B3 B7 B6 99.3(4) . . . . ?
 B1 B3 B7 B8 19.5(4) . . . . ?
 B1 B3 B7 B10 76.4(5) . . . . ?
 B1 B4 B7 B3 23.5(3) . . . . ?
 B1 B4 B7 B6 -23.5(4) . . . . ?
 B1 B4 B7 B8 -102.6(4) . . . . ?
 B1 B4 B7 B10 -81.2(4) . . . . ?
 B1 B4 B8 B5 -22.3(4) . . . . ?
 B1 B4 B8 B7 106.6(4) . . . . ?
 B1 B4 B8 B9 23.0(5) . . . . ?
 B1 B4 B8 B10 84.7(5) . . . . ?
 B1 B5 B8 B4 22.4(3) . . . . ?
 B1 B5 B8 B7 -20.9(4) . . . . ?
 B1 B5 B8 B9 -104.5(4) . . . . ?
 B1 B5 B8 B10 -80.6(4) . . . . ?
 B1 B5 B9 B2 -22.4(3) . . . . ?
 B1 B5 B9 B6 19.0(4) . . . . ?
 B1 B5 B9 B8 100.9(4) . . . . ?
 B1 B5 B9 B10 77.4(4) . . . . ?
 B2 O1 C1 O2 1.7(4) . . . . ?
 B2 O1 C1 C2 -177.8(3) . . . . ?
 B2 B1 B3 B4 -112.3(3) . . . . ?
 B2 B1 B3 B6 -22.4(3) . . . . ?
 B2 B1 B3 B7 -87.6(3) . . . . ?
 B2 B1 B4 B3 57.9(3) . . . . ?
 B2 B1 B4 B5 -58.5(3) . . . . ?
 B2 B1 B4 B7 33.5(4) . . . . ?
 B2 B1 B4 B8 -35.4(4) . . . . ?
 B2 B1 B5 B4 110.0(3) . . . . ?
 B2 B1 B5 B8 87.5(4) . . . . ?
 B2 B1 B5 B9 23.6(3) . . . . ?
 B2 B3 B4 B1 -50.4(3) . . . . ?
 B2 B3 B4 B5 -2.3(3) . . . . ?
 B2 B3 B4 B7 103.9(3) . . . . ?
 B2 B3 B4 B8 56.0(4) . . . . ?
 B2 B3 B6 O2 86.4(3) . . . . ?
 B2 B3 B6 B7 -130.6(3) . . . . ?
 B2 B3 B6 B9 -44.6(3) . . . . ?
 B2 B3 B6 B10 -106.8(4) . . . . ?
 B2 B3 B7 B4 -82.8(3) . . . . ?
 B2 B3 B7 B6 41.0(3) . . . . ?
 B2 B3 B7 B8 -38.7(3) . . . . ?
 B2 B3 B7 B10 18.1(4) . . . . ?
 B2 B5 B8 B4 79.5(3) . . . . ?
 B2 B5 B8 B7 36.3(4) . . . . ?
 B2 B5 B8 B9 -47.3(3) . . . . ?
 B2 B5 B8 B10 -23.5(4) . . . . ?
 B2 B5 B9 B6 41.5(3) . . . . ?
 B2 B5 B9 B8 123.4(3) . . . . ?
 B2 B5 B9 B10 99.8(3) . . . . ?
 B2 B6 B7 B3 -43.2(3) . . . . ?
 B2 B6 B7 B4 2.9(4) . . . . ?
 B2 B6 B7 B8 59.8(3) . . . . ?
 B2 B6 B7 B10 111.3(4) . . . . ?
 B2 B6 B9 B5 -42.5(3) . . . . ?
 B2 B6 B9 B8 -102.7(3) . . . . ?
 B2 B6 B9 B10 -154.0(4) . . . . ?
 B2 B6 B10 B7 -91.9(4) . . . . ?
 B2 B6 B10 B8 -31.0(4) . . . . ?
 B2 B6 B10 B9 25.2(3) . . . . ?
 B2 B9 B10 B6 -23.2(3) . . . . ?
 B2 B9 B10 B7 31.7(4) . . . . ?
 B2 B9 B10 B8 89.3(3) . . . . ?
 B3 B1 B2 O1 -104.5(4) . . . . ?
 B3 B1 B2 B5 116.3(4) . . . . ?
 B3 B1 B2 B6 24.3(3) . . . . ?
 B3 B1 B2 B9 92.3(3) . . . . ?
 B3 B1 B4 B5 -116.4(3) . . . . ?
 B3 B1 B4 B7 -24.4(3) . . . . ?
 B3 B1 B4 B8 -93.3(4) . . . . ?
 B3 B1 B5 B2 -56.0(3) . . . . ?
 B3 B1 B5 B4 54.0(3) . . . . ?
 B3 B1 B5 B8 31.4(4) . . . . ?
 B3 B1 B5 B9 -32.4(5) . . . . ?
 B3 B2 B5 B1 49.8(3) . . . . ?
 B3 B2 B5 B4 -2.3(3) . . . . ?
 B3 B2 B5 B8 -58.5(3) . . . . ?
 B3 B2 B5 B9 -105.0(3) . . . . ?
 B3 B2 B6 O2 -113.2(3) . . . . ?
 B3 B2 B6 B7 42.7(3) . . . . ?
 B3 B2 B6 B9 129.2(3) . . . . ?
 B3 B2 B6 B10 104.6(4) . . . . ?
 B3 B2 B9 B5 85.2(3) . . . . ?
 B3 B2 B9 B6 -44.7(3) . . . . ?
 B3 B2 B9 B8 37.3(4) . . . . ?
 B3 B2 B9 B10 -21.8(4) . . . . ?
 B3 B4 B7 B6 -47.0(3) . . . . ?
 B3 B4 B7 B8 -126.1(3) . . . . ?
 B3 B4 B7 B10 -104.7(4) . . . . ?
 B3 B4 B8 B5 -82.4(3) . . . . ?
 B3 B4 B8 B7 46.5(3) . . . . ?
 B3 B4 B8 B9 -37.1(4) . . . . ?
 B3 B4 B8 B10 24.6(5) . . . . ?
 B3 B6 B7 B4 46.2(3) . . . . ?
 B3 B6 B7 B8 103.1(3) . . . . ?
 B3 B6 B7 B10 154.5(4) . . . . ?
 B3 B6 B9 B2 44.4(3) . . . . ?
 B3 B6 B9 B5 1.9(4) . . . . ?
 B3 B6 B9 B8 -58.3(3) . . . . ?
 B3 B6 B9 B10 -109.6(3) . . . . ?
 B3 B6 B10 B7 -24.1(3) . . . . ?
 B3 B6 B10 B8 36.8(4) . . . . ?
 B3 B6 B10 B9 93.0(3) . . . . ?
 B3 B7 B8 B4 -44.5(3) . . . . ?
 B3 B7 B8 B5 1.4(4) . . . . ?
 B3 B7 B8 B9 60.5(3) . . . . ?
 B3 B7 B8 B10 111.0(3) . . . . ?
 B3 B7 B10 B6 23.9(4) . . . . ?
 B3 B7 B10 B8 -85.9(4) . . . . ?
 B3 B7 B10 B9 -30.9(4) . . . . ?
 B4 B1 B2 O1 -160.3(4) . . . . ?
 B4 B1 B2 B3 -55.8(3) . . . . ?
 B4 B1 B2 B5 60.5(3) . . . . ?
 B4 B1 B2 B6 -31.5(4) . . . . ?
 B4 B1 B2 B9 36.5(4) . . . . ?
 B4 B1 B3 B2 112.3(3) . . . . ?
 B4 B1 B3 B6 89.8(3) . . . . ?
 B4 B1 B3 B7 24.6(3) . . . . ?
 B4 B1 B5 B2 -110.0(3) . . . . ?
 B4 B1 B5 B8 -22.6(4) . . . . ?
 B4 B1 B5 B9 -86.4(4) . . . . ?
 B4 B3 B6 O2 169.9(3) . . . . ?
 B4 B3 B6 B2 83.5(3) . . . . ?
 B4 B3 B6 B7 -47.1(3) . . . . ?
 B4 B3 B6 B9 38.9(4) . . . . ?
 B4 B3 B6 B10 -23.3(4) . . . . ?
 B4 B3 B7 B6 123.8(3) . . . . ?
 B4 B3 B7 B8 44.1(3) . . . . ?
 B4 B3 B7 B10 100.9(4) . . . . ?
 B4 B5 B8 B7 -43.2(3) . . . . ?
 B4 B5 B8 B9 -126.9(3) . . . . ?
 B4 B5 B8 B10 -103.0(4) . . . . ?
 B4 B5 B9 B2 -80.3(3) . . . . ?
 B4 B5 B9 B6 -38.8(3) . . . . ?
 B4 B5 B9 B8 43.1(3) . . . . ?
 B4 B5 B9 B10 19.5(4) . . . . ?
 B4 B7 B8 B5 45.9(3) . . . . ?
 B4 B7 B8 B9 105.1(3) . . . . ?
 B4 B7 B8 B10 155.6(4) . . . . ?
 B4 B7 B10 B6 87.7(4) . . . . ?
 B4 B7 B10 B8 -22.0(3) . . . . ?
 B4 B7 B10 B9 32.9(4) . . . . ?
 B4 B8 B9 B2 -0.4(4) . . . . ?
 B4 B8 B9 B5 -47.4(3) . . . . ?
 B4 B8 B9 B6 56.5(4) . . . . ?
 B4 B8 B9 B10 107.0(4) . . . . ?
 B4 B8 B10 B6 -36.5(4) . . . . ?
 B4 B8 B10 B7 22.3(3) . . . . ?
 B4 B8 B10 B9 -93.5(4) . . . . ?
 B5 B1 B2 O1 139.2(5) . . . . ?
 B5 B1 B2 B3 -116.3(4) . . . . ?
 B5 B1 B2 B6 -91.9(4) . . . . ?
 B5 B1 B2 B9 -23.9(3) . . . . ?
 B5 B1 B3 B2 55.3(3) . . . . ?
 B5 B1 B3 B4 -57.0(3) . . . . ?
 B5 B1 B3 B6 32.8(4) . . . . ?
 B5 B1 B3 B7 -32.3(4) . . . . ?
 B5 B1 B4 B3 116.4(3) . . . . ?
 B5 B1 B4 B7 92.0(4) . . . . ?
 B5 B1 B4 B8 23.1(4) . . . . ?
 B5 B2 B3 B1 -50.7(3) . . . . ?
 B5 B2 B3 B4 2.5(3) . . . . ?
 B5 B2 B3 B6 104.1(3) . . . . ?
 B5 B2 B3 B7 62.0(3) . . . . ?
 B5 B2 B6 O2 160.7(3) . . . . ?
 B5 B2 B6 B3 -86.1(3) . . . . ?
 B5 B2 B6 B7 -43.4(4) . . . . ?
 B5 B2 B6 B9 43.1(3) . . . . ?
 B5 B2 B6 B10 18.6(4) . . . . ?
 B5 B2 B9 B6 -129.9(3) . . . . ?
 B5 B2 B9 B8 -47.9(3) . . . . ?
 B5 B2 B9 B10 -107.0(4) . . . . ?
 B5 B4 B7 B3 82.5(3) . . . . ?
 B5 B4 B7 B6 35.6(4) . . . . ?
 B5 B4 B7 B8 -43.6(3) . . . . ?
 B5 B4 B7 B10 -22.1(4) . . . . ?
 B5 B4 B8 B7 128.9(3) . . . . ?
 B5 B4 B8 B9 45.4(3) . . . . ?
 B5 B4 B8 B10 107.1(4) . . . . ?
 B5 B8 B9 B2 47.0(3) . . . . ?
 B5 B8 B9 B6 104.0(3) . . . . ?
 B5 B8 B9 B10 154.4(4) . . . . ?
 B5 B8 B10 B6 32.9(4) . . . . ?
 B5 B8 B10 B7 91.7(4) . . . . ?
 B5 B8 B10 B9 -24.1(3) . . . . ?
 B5 B9 B10 B6 -88.0(3) . . . . ?
 B5 B9 B10 B7 -33.1(4) . . . . ?
 B5 B9 B10 B8 24.5(3) . . . . ?
 B6 O2 C1 O1 3.5(4) . . . . ?
 B6 O2 C1 C2 -177.1(3) . . . . ?
 B6 B2 B3 B1 -154.9(4) . . . . ?
 B6 B2 B3 B4 -101.7(3) . . . . ?
 B6 B2 B3 B7 -42.1(3) . . . . ?
 B6 B2 B5 B1 111.1(3) . . . . ?
 B6 B2 B5 B4 59.1(3) . . . . ?
 B6 B2 B5 B8 2.8(4) . . . . ?
 B6 B2 B5 B9 -43.7(3) . . . . ?
 B6 B2 B9 B5 129.9(3) . . . . ?
 B6 B2 B9 B8 82.0(3) . . . . ?
 B6 B2 B9 B10 22.9(3) . . . . ?
 B6 B3 B4 B1 -107.5(3) . . . . ?
 B6 B3 B4 B5 -59.4(3) . . . . ?
 B6 B3 B4 B7 46.8(3) . . . . ?
 B6 B3 B4 B8 -1.1(4) . . . . ?
 B6 B3 B7 B4 -123.8(3) . . . . ?
 B6 B3 B7 B8 -79.7(3) . . . . ?
 B6 B3 B7 B10 -22.9(3) . . . . ?
 B6 B7 B8 B4 -103.5(3) . . . . ?
 B6 B7 B8 B5 -57.6(3) . . . . ?
 B6 B7 B8 B9 1.5(3) . . . . ?
 B6 B7 B8 B10 52.0(3) . . . . ?
 B6 B7 B10 B8 -109.7(3) . . . . ?
 B6 B7 B10 B9 -54.8(3) . . . . ?
 B6 B9 B10 B7 54.9(3) . . . . ?
 B6 B9 B10 B8 112.5(3) . . . . ?
 B7 B3 B4 B1 -154.3(3) . . . . ?
 B7 B3 B4 B5 -106.2(3) . . . . ?
 B7 B3 B4 B8 -47.9(3) . . . . ?
 B7 B3 B6 O2 -143.0(4) . . . . ?
 B7 B3 B6 B2 130.6(3) . . . . ?
 B7 B3 B6 B9 86.0(3) . . . . ?
 B7 B3 B6 B10 23.8(3) . . . . ?
 B7 B4 B8 B5 -128.9(3) . . . . ?
 B7 B4 B8 B9 -83.6(4) . . . . ?
 B7 B4 B8 B10 -21.9(3) . . . . ?
 B7 B6 B9 B2 104.3(3) . . . . ?
 B7 B6 B9 B5 61.7(3) . . . . ?
 B7 B6 B9 B8 1.6(3) . . . . ?
 B7 B6 B9 B10 -49.8(3) . . . . ?
 B7 B6 B10 B8 60.9(3) . . . . ?
 B7 B6 B10 B9 117.1(3) . . . . ?
 B7 B8 B9 B2 -58.5(3) . . . . ?
 B7 B8 B9 B5 -105.5(3) . . . . ?
 B7 B8 B9 B6 -1.5(3) . . . . ?
 B7 B8 B9 B10 48.9(3) . . . . ?
 B7 B8 B10 B6 -58.8(3) . . . . ?
 B7 B8 B10 B9 -115.8(3) . . . . ?
 B8 B4 B7 B3 126.1(3) . . . . ?
 B8 B4 B7 B6 79.1(3) . . . . ?
 B8 B4 B7 B10 21.4(3) . . . . ?
 B8 B5 B9 B2 -123.4(3) . . . . ?
 B8 B5 B9 B6 -81.9(3) . . . . ?
 B8 B5 B9 B10 -23.6(3) . . . . ?
 B8 B7 B10 B6 109.7(3) . . . . ?
 B8 B7 B10 B9 54.9(3) . . . . ?
 B8 B9 B10 B6 -112.5(3) . . . . ?
 B8 B9 B10 B7 -57.6(3) . . . . ?
 B9 B2 B3 B1 -110.4(4) . . . . ?
 B9 B2 B3 B4 -57.2(3) . . . . ?
 B9 B2 B3 B6 44.4(3) . . . . ?
 B9 B2 B3 B7 2.3(4) . . . . ?
 B9 B2 B5 B1 154.8(4) . . . . ?
 B9 B2 B5 B4 102.7(3) . . . . ?
 B9 B2 B5 B8 46.5(3) . . . . ?
 B9 B2 B6 O2 117.6(3) . . . . ?
 B9 B2 B6 B3 -129.2(3) . . . . ?
 B9 B2 B6 B7 -86.5(3) . . . . ?
 B9 B2 B6 B10 -24.6(3) . . . . ?
 B9 B5 B8 B4 126.9(3) . . . . ?
 B9 B5 B8 B7 83.6(3) . . . . ?
 B9 B5 B8 B10 23.9(3) . . . . ?
 B9 B6 B7 B3 -104.6(3) . . . . ?
 B9 B6 B7 B4 -58.4(3) . . . . ?
 B9 B6 B7 B8 -1.5(3) . . . . ?
 B9 B6 B7 B10 49.9(3) . . . . ?
 B9 B6 B10 B7 -117.1(3) . . . . ?
 B9 B6 B10 B8 -56.2(3) . . . . ?
 B9 B8 B10 B6 57.0(3) . . . . ?
 B9 B8 B10 B7 115.8(3) . . . . ?
 B10 B6 B7 B3 -154.5(4) . . . . ?
 B10 B6 B7 B4 -108.3(4) . . . . ?
 B10 B6 B7 B8 -51.5(3) . . . . ?
 B10 B6 B9 B2 154.0(3) . . . . ?
 B10 B6 B9 B5 111.5(4) . . . . ?
 B10 B6 B9 B8 51.4(3) . . . . ?
 B10 B7 B8 B4 -155.6(4) . . . . ?
 B10 B7 B8 B5 -109.7(4) . . . . ?
 B10 B7 B8 B9 -50.5(3) . . . . ?
 B10 B8 B9 B2 -107.4(3) . . . . ?
 B10 B8 B9 B5 -154.4(4) . . . . ?
 B10 B8 B9 B6 -50.5(3) . . . . ?
 N1 C8 C9 C10 179.1(3) . . . . ?
 N1 C12 C13 C14 -169.8(4) . . . . ?
 N1 C16 C17 C18 169.6(3) . . . . ?
 N1 C20 C21 C22 -174.4(3) . . . . ?
 C8 N1 C12 C13 178.4(3) . . . . ?
 C8 N1 C16 C17 -66.9(4) . . . . ?
 C8 N1 C20 C21 -53.2(4) . . . . ?
 C8 C9 C10 C11 -179.2(3) . . . . ?
 C12 N1 C8 C9 68.1(4) . . . . ?
 C12 N1 C16 C17 53.0(4) . . . . ?
 C12 N1 C20 C21 -172.1(3) . . . . ?
 C12 C13 C14 C15 71.6(5) . . . . ?
 C16 N1 C8 C9 -169.9(3) . . . . ?
 C16 N1 C12 C13 57.8(5) . . . . ?
 C16 N1 C20 C21 66.1(4) . . . . ?
 C16 C17 C18 C19 -170.7(4) . . . . ?
 C20 N1 C8 C9 -51.6(4) . . . . ?
 C20 N1 C12 C13 -61.5(4) . . . . ?
 C20 N1 C16 C17 173.3(3) . . . . ?
 C20 C21 C22 C23 74.3(6) . . . . ?

_shelx_res_file
;
TITL cu_22kub245_0m_a.res in P2(1)/n
    cu_22kub245_0m_a.res
    created by SHELXL-2018/3 at 13:18:31 on 10-Nov-2022
REM Old TITL cu_22kub245_0m in P2(1)/n
REM SHELXT solution in P2(1)/n
REM R1 0.198, Rweak 0.026, Alpha 0.039, Orientation as input
REM Formula found by SHELXT: C25 B8 N O2
CELL 1.54178 10.2162 15.0449 19.1173 90 90.438 90
ZERR 4 0.0002 0.0003 0.0003 0 0.001 0
LATT 1
SYMM 0.5-X,0.5+Y,0.5-Z
SFAC C H B N O
UNIT 92 196 40 4 8

L.S. 10
PLAN  8
SIZE 0.15 0.1 0.05
TEMP -173.15
CONF
BOND $H
LIST 6
MORE -1
fmap 2
ACTA
REM <olex2.extras>
REM <HklSrc "%.\\cu_22kub245_0m_a.hkl">
REM </olex2.extras>

WGHT    0.075000    6.022500
FVAR       0.46857
O1    5    0.361887    0.181808    0.502531    11.00000    0.03416    0.02775 =
         0.03574   -0.00094   -0.00878    0.00443
O2    5    0.424030    0.210258    0.393465    11.00000    0.02980    0.02710 =
         0.03794   -0.00209   -0.00205    0.00247
C1    1    0.446043    0.175272    0.453940    11.00000    0.02972    0.02188 =
         0.04013   -0.00410   -0.00718   -0.00281
C2    1    0.568523    0.126780    0.466873    11.00000    0.03304    0.01839 =
         0.05135   -0.00559   -0.01197   -0.00201
C3    1    0.584490    0.082308    0.530563    11.00000    0.03496    0.02450 =
         0.05302   -0.00258   -0.01098   -0.00317
AFIX  43
H3    2    0.518809    0.085279    0.565396    11.00000   -1.20000
AFIX   0
C4    1    0.698355    0.033643    0.541946    11.00000    0.04188    0.02795 =
         0.06305    0.00420   -0.01636   -0.00054
AFIX  43
H4    2    0.709841    0.002035    0.584572    11.00000   -1.20000
AFIX   0
C5    1    0.793946    0.030873    0.492334    11.00000    0.03718    0.03129 =
         0.07819   -0.00373   -0.01926    0.00378
AFIX  43
H5    2    0.871297   -0.002565    0.500917    11.00000   -1.20000
AFIX   0
C6    1    0.779337    0.076342    0.429556    11.00000    0.03417    0.04141 =
         0.06773   -0.00841   -0.00596    0.00328
AFIX  43
H6    2    0.846777    0.074617    0.395644    11.00000   -1.20000
AFIX   0
C7    1    0.665281    0.124493    0.416568    11.00000    0.03411    0.03068 =
         0.05520   -0.00638   -0.00701    0.00173
AFIX  43
H7    2    0.653975    0.155454    0.373636    11.00000   -1.20000
AFIX   0
B1    3    0.084753    0.204377    0.481459    11.00000    0.04320    0.05895 =
         0.04027   -0.00459   -0.00149   -0.01252
AFIX 153
H1    2    0.031592    0.155942    0.515480    11.00000   -1.20000
AFIX   0
B2    3    0.241324    0.231318    0.476730    11.00000    0.02785    0.02792 =
         0.03339    0.00239   -0.00598    0.00236
B3    3    0.151101    0.191221    0.401610    11.00000    0.03120    0.03084 =
         0.04207   -0.00832   -0.00997   -0.00155
AFIX 153
H3A   2    0.143125    0.123832    0.377051    11.00000   -1.20000
AFIX   0
B4    3    0.030747    0.274362    0.415482    11.00000    0.03046    0.03629 =
         0.06610   -0.01721   -0.01148    0.00297
AFIX 153
H4A   2   -0.075900    0.275147    0.401480    11.00000   -1.20000
AFIX   0
B5    3    0.120859    0.314086    0.497033    11.00000    0.04296    0.03991 =
         0.05823   -0.00206    0.01006    0.00804
AFIX 153
H5A   2    0.088330    0.344550    0.547451    11.00000   -1.20000
AFIX   0
B6    3    0.295049    0.260886    0.393512    11.00000    0.02872    0.02841 =
         0.03252   -0.00542   -0.00392    0.00440
B7    3    0.147055    0.288351    0.346147    11.00000    0.03950    0.05650 =
         0.03484    0.00341   -0.01121   -0.00642
AFIX 153
H7A   2    0.118312    0.282630    0.289673    11.00000   -1.20000
AFIX   0
B8    3    0.122399    0.375968    0.415008    11.00000    0.04343    0.02592 =
         0.07538   -0.00031   -0.02546   -0.00263
AFIX 153
H8    2    0.069969    0.441294    0.412732    11.00000   -1.20000
AFIX   0
B9    3    0.272699    0.347124    0.457769    11.00000    0.03076    0.02336 =
         0.03331   -0.00648   -0.00395    0.00334
AFIX 153
H9    2    0.343652    0.388098    0.488960    11.00000   -1.20000
AFIX   0
B10   3    0.262648    0.365214    0.369365    11.00000    0.06354    0.03264 =
         0.03906   -0.00219   -0.01427    0.00523
AFIX 153
H10   2    0.316465    0.413190    0.335237    11.00000   -1.20000
AFIX   0

N1    4    0.746441    0.331636    0.630378    11.00000    0.03542    0.02858 =
         0.03503    0.00045   -0.00002    0.00090
C8    1    0.757445    0.390772    0.565730    11.00000    0.03365    0.03208 =
         0.03974   -0.00161   -0.00231   -0.00133
AFIX  23
H8A   2    0.714376    0.448177    0.576095    11.00000   -1.20000
H8B   2    0.851335    0.403267    0.557882    11.00000   -1.20000
AFIX   0
C9    1    0.699941    0.355067    0.498594    11.00000    0.03255    0.03328 =
         0.04132   -0.00337   -0.00002    0.00047
AFIX  23
H9A   2    0.605744    0.342377    0.505154    11.00000   -1.20000
H9B   2    0.744093    0.298714    0.486193    11.00000   -1.20000
AFIX   0
C10   1    0.716282    0.421513    0.439702    11.00000    0.03852    0.03724 =
         0.04232   -0.00412   -0.00613    0.00105
AFIX  23
H10A  2    0.673813    0.478057    0.453185    11.00000   -1.20000
H10B  2    0.810759    0.433542    0.433513    11.00000   -1.20000
AFIX   0
C11   1    0.659282    0.390958    0.370928    11.00000    0.03797    0.04471 =
         0.04179    0.00050   -0.00692   -0.00124
AFIX 137
H11A  2    0.668051    0.438396    0.336148    11.00000   -1.50000
H11B  2    0.566475    0.376600    0.376917    11.00000   -1.50000
H11C  2    0.706223    0.337992    0.354960    11.00000   -1.50000
AFIX   0
C12   1    0.833015    0.250722    0.619885    11.00000    0.04199    0.03047 =
         0.05152   -0.00128    0.00218    0.00360
AFIX  23
H12A  2    0.802398    0.218778    0.577545    11.00000   -1.20000
H12B  2    0.923384    0.271339    0.610958    11.00000   -1.20000
AFIX   0
C13   1    0.836663    0.185703    0.680369    11.00000    0.06224    0.04299 =
         0.05283    0.00864    0.00322    0.00962
AFIX  23
H13A  2    0.750741    0.155685    0.683952    11.00000   -1.20000
H13B  2    0.852536    0.218566    0.724489    11.00000   -1.20000
AFIX   0
C14   1    0.944792    0.115240    0.670865    11.00000    0.06458    0.04207 =
         0.05434    0.00368   -0.00776    0.01374
AFIX  23
H14A  2    0.930007    0.066687    0.704853    11.00000   -1.20000
H14B  2    0.936066    0.089547    0.623383    11.00000   -1.20000
AFIX   0
C15   1    1.079134    0.147877    0.679936    11.00000    0.08980    0.07045 =
         0.05873    0.00034   -0.02515    0.01216
AFIX 137
H15A  2    1.098993    0.190703    0.642878    11.00000   -1.50000
H15B  2    1.140303    0.097827    0.677367    11.00000   -1.50000
H15C  2    1.087870    0.176907    0.725623    11.00000   -1.50000
AFIX   0
C16   1    0.786444    0.384014    0.694621    11.00000    0.04110    0.03808 =
         0.03852   -0.00409   -0.00792    0.00361
AFIX  23
H16A  2    0.765110    0.348050    0.736375    11.00000   -1.20000
H16B  2    0.732036    0.438408    0.696394    11.00000   -1.20000
AFIX   0
C17   1    0.928987    0.411624    0.700193    11.00000    0.03997    0.04095 =
         0.04732    0.00919   -0.00997   -0.00113
AFIX  23
H17A  2    0.984214    0.358533    0.708489    11.00000   -1.20000
H17B  2    0.956702    0.439380    0.655751    11.00000   -1.20000
AFIX   0
C18   1    0.947415    0.476732    0.759465    11.00000    0.04850    0.04538 =
         0.04480    0.00540   -0.01140   -0.00481
AFIX  23
H18A  2    0.880665    0.524149    0.755079    11.00000   -1.20000
H18B  2    0.932342    0.445504    0.804269    11.00000   -1.20000
AFIX   0
C19   1    1.081242    0.518989    0.761715    11.00000    0.06062    0.06328 =
         0.05875    0.01331   -0.01286   -0.02020
AFIX 137
H19A  2    1.095530    0.552449    0.718458    11.00000   -1.50000
H19B  2    1.148093    0.472597    0.766312    11.00000   -1.50000
H19C  2    1.087067    0.559381    0.801835    11.00000   -1.50000
AFIX   0
C20   1    0.603769    0.301637    0.640132    11.00000    0.04222    0.04105 =
         0.03829    0.00011   -0.00224   -0.00619
AFIX  23
H20A  2    0.580780    0.260209    0.601725    11.00000   -1.20000
H20B  2    0.598209    0.268017    0.684527    11.00000   -1.20000
AFIX   0
C21   1    0.502228    0.375345    0.641518    11.00000    0.03678    0.05279 =
         0.04984   -0.00967    0.00290    0.00186
AFIX  23
H21A  2    0.499654    0.405234    0.595393    11.00000   -1.20000
H21B  2    0.528017    0.420034    0.677048    11.00000   -1.20000
AFIX   0
C22   1    0.366422    0.340006    0.658425    11.00000    0.04968    0.06929 =
         0.05526   -0.00488   -0.00139   -0.00129
AFIX  23
H22A  2    0.300871    0.385830    0.645739    11.00000   -1.20000
H22B  2    0.348991    0.287077    0.629030    11.00000   -1.20000
AFIX   0
C23   1    0.348575    0.315535    0.732377    11.00000    0.06157    0.11852 =
         0.06904    0.02877    0.00143    0.01803
AFIX 137
H23A  2    0.256117    0.302129    0.740681    11.00000   -1.50000
H23B  2    0.375965    0.365134    0.762322    11.00000   -1.50000
H23C  2    0.401775    0.263069    0.743308    11.00000   -1.50000
AFIX   0
HKLF 4


REM  cu_22kub245_0m_a.res in P2(1)/n
REM wR2 = 0.2385, GooF = S = 1.086, Restrained GooF = 1.086 for all data
REM R1 = 0.0966 for 3708 Fo > 4sig(Fo) and 0.1295 for all 5172 data
REM 329 parameters refined using 0 restraints

END

WGHT      0.0749      6.0221

REM Highest difference peak  0.672,  deepest hole -0.308,  1-sigma level  0.059
Q1    1   0.0573  0.2639  0.4771  11.00000  0.05    0.67
Q2    1   0.9725  0.0578  0.7118  11.00000  0.05    0.59
Q3    1   0.1729  0.3248  0.5364  11.00000  0.05    0.55
Q4    1   0.0953  0.3704  0.4670  11.00000  0.05    0.47
Q5    1   0.5230  0.3207  0.6698  11.00000  0.05    0.46
Q6    1   0.1778  0.3498  0.3714  11.00000  0.05    0.46
Q7    1   0.2828  0.3620  0.6980  11.00000  0.05    0.42
Q8    1   0.4011  0.2837  0.6859  11.00000  0.05    0.42
;
_shelx_res_checksum                685
_shelx_hkl_file
;
   1   0   0    0.00    1.10
   1   0   0    0.50    0.90
  -1   0   0   -0.80    1.00
  -1   0   0    1.00    1.00
  -2   0   0 2178.18  137.59
   2   0   0 2233.08  135.69
   2   0   0 2305.97  137.59
  -2   0   0 1948.61  135.59
   2   0   0 2174.78  136.79
  -2   0   0 2019.10  136.49
   3   0   0    0.90    2.00
  -3   0   0    0.90    2.50
  -3   0   0   -1.00    3.30
  -3   0   0   -0.30    1.80
  -3   0   0    0.00    1.70
   3   0   0   -2.20    3.10
   3   0   0    0.50    3.80
   4   0   0  257.97   21.60
   4   0   0  238.98   16.60
  -4   0   0  256.97   18.80
  -4   0   0  229.48   20.20
  -4   0   0  247.78   16.50
  -4   0   0  223.28   16.50
   4   0   0  236.38   20.00
  -5   0   0    2.90    4.10
   5   0   0    0.60    3.80
  -5   0   0   -0.10    3.40
   5   0   0   -1.20    8.80
  -5   0   0   -3.20    5.60
   6   0   0  413.56   29.30
  -6   0   0  457.35   29.30
  -6   0   0  408.66   29.00
  -7   0   0    0.50    4.10
  -7   0   0    0.90    3.00
   7   0   0   -8.10    4.60
   7   0   0   -2.00    6.10
  -7   0   0   -7.60    4.20
  -8   0   0   37.80    8.30
  -8   0   0   27.90    5.00
   8   0   0   36.40    8.90
   8   0   0   28.90    9.00
   9   0   0    5.20    8.90
  -9   0   0   20.80    8.70
 -10   0   0   43.80    6.90
  10   0   0   42.50    9.10
 -11   0   0   -3.40    3.60
  11   0   0   -8.30    6.20
 -12   0   0    6.60    3.00
   0  -1   0    0.40    0.50
   0  -1   0    0.60    0.50
   0   1   0    0.40    0.60
  -1  -1   0  415.36   27.10
  -1  -1   0  473.25   28.10
   1  -1   0  431.66   27.50
  -1  -1   0  400.36   27.60
   1  -1   0  418.66   28.30
   1   1   0  412.76   28.40
  -1   1   0  398.66   27.00
   1   1   0  374.96   27.00
  -1   1   0  481.25   28.10
  -1   1   0  438.26   27.60
  -1   1   0  440.86   27.00
   1   1   0  405.66   27.50
  -2  -1   0    6.70    3.80
  -2  -1   0    1.10    1.40
   2  -1   0    1.00    2.50
  -2  -1   0    0.70    2.60
   2  -1   0   -0.60    3.60
  -2  -1   0    0.10    1.90
   2  -1   0   -1.60    2.10
  -2   1   0    3.20    1.80
   2   1   0    3.10    1.90
   2   1   0   -1.20    4.30
  -2   1   0    0.60    3.30
  -2   1   0    4.10    2.90
  -2   1   0    2.30    2.20
   2   1   0    4.30    3.00
  -3  -1   0  390.96   22.70
  -3  -1   0  300.17   22.40
  -3  -1   0  386.96   24.50
  -3  -1   0  333.37   25.50
   3  -1   0  371.96   26.50
   3  -1   0  370.26   22.70
   3  -1   0  340.27   24.10
  -3   1   0  293.27   24.00
   3   1   0  352.76   25.80
   3   1   0  369.96   25.30
  -3   1   0  346.27   25.40
   3   1   0  366.06   22.80
  -3   1   0  327.67   22.70
  -3   1   0  291.37   22.60
  -4  -1   0   91.79    7.20
  -4  -1   0   77.79   11.40
   4  -1   0   84.39    7.20
   4  -1   0   75.69    9.60
   4  -1   0   74.09   12.40
  -4  -1   0   84.29    9.70
  -4  -1   0   74.59    6.90
   4   1   0   64.29   10.50
  -4   1   0   63.99   10.10
  -4   1   0   82.29    7.30
   4   1   0   79.99    7.20
  -4   1   0   81.79    7.40
   4   1   0   68.09   11.60
  -4   1   0   86.69    9.90
  -5  -1   0  759.32   47.10
   5  -1   0  752.12   47.20
  -5  -1   0  678.83   46.90
   5  -1   0  578.64   53.89
  -5  -1   0  746.03   50.19
  -5   1   0  807.12   47.30
  -5   1   0  781.92   50.59
  -5   1   0  633.84   47.10
   5   1   0  733.53   47.60
   5   1   0  670.43   53.29
   6  -1   0  111.59   10.60
  -6  -1   0  116.39   10.10
  -6  -1   0  130.79   10.40
   6   1   0  117.49   11.10
  -6   1   0  121.89   10.50
  -6   1   0  112.89   10.50
   7  -1   0   22.70    6.30
  -7  -1   0   27.60    4.10
  -7  -1   0   30.90    5.80
   7  -1   0   22.50    6.60
  -7   1   0   21.90    5.80
  -7   1   0   30.30    6.20
   7   1   0   20.40    6.20
  -7   1   0   25.70    4.20
   7   1   0   26.10    7.60
   8  -1   0   -0.30    7.60
  -8  -1   0    1.40    3.80
  -8   1   0    4.40    6.50
  -8   1   0    7.70    4.00
   8   1   0   -0.70    8.30
   8   1   0    4.30    7.60
   9  -1   0   55.09   11.10
  -9  -1   0   70.99    8.10
  -9  -1   0   48.70   13.40
   9   1   0   82.09   13.20
  -9   1   0   68.49    8.10
  -9   1   0   96.19   16.90
  10  -1   0   -3.00    8.00
 -10  -1   0    2.70    4.30
 -10   1   0   -1.30    4.30
 -11  -1   0    4.50    3.80
  11  -1   0   -0.40    6.60
 -11   1   0   11.80    4.20
  11   1   0    8.30    6.00
 -12  -1   0   31.40    5.20
 -12   1   0   31.00    4.40
   0  -2   0 4189.08  262.57
   0  -2   0 4115.59  262.47
   0  -2   0 4157.88  262.97
   0  -2   0 4135.39  262.77
  -1  -2   0   89.99    9.10
   1  -2   0   92.29    7.20
  -1  -2   0   93.99    7.10
   1   2   0   86.59    8.70
   1   2   0   89.59    7.00
  -1   2   0   79.09    7.80
   1   2   0   84.19    6.30
  -1   2   0   95.99    7.50
  -1   2   0   87.79    6.40
  -2  -2   0   42.50    3.70
  -2  -2   0   41.30    5.80
   2  -2   0   35.00    6.60
  -2  -2   0   46.40    6.00
  -2  -2   0   32.20    4.30
   2  -2   0   28.80    3.90
   2  -2   0   40.50    4.90
   2   2   0   39.70    4.00
   2   2   0   37.10    7.40
  -2   2   0   39.60    4.10
   2   2   0   44.70    5.20
  -2   2   0   42.50    4.20
  -2   2   0   54.29    5.70
  -2   2   0   48.30    5.80
   3  -2   0   26.20    4.60
   3  -2   0   17.10    6.20
  -3  -2   0   22.30    2.90
  -3  -2   0   24.40    3.50
  -3  -2   0   26.50    5.60
  -3  -2   0   25.60    7.40
   3  -2   0   24.90    3.50
  -3   2   0   23.80    3.70
  -3   2   0   25.40    3.60
   3   2   0   21.10    7.10
  -3   2   0   24.70    4.80
   3   2   0   25.00    5.00
   3   2   0   21.20    3.30
  -3   2   0   19.20    5.00
  -4  -2   0  562.14   35.20
  -4  -2   0  582.24   38.10
  -4  -2   0  568.94   35.50
   4  -2   0  581.54   35.50
   4  -2   0  528.95   37.70
   4  -2   0  530.15   41.30
  -4  -2   0  535.85   40.30
   4   2   0  566.64   35.70
  -4   2   0  479.65   35.40
   4   2   0  465.45   41.70
   4   2   0  566.84   39.40
  -4   2   0  515.05   35.70
  -4   2   0  488.25   37.70
   5  -2   0  313.37   20.60
  -5  -2   0  292.47   20.20
  -5  -2   0  282.17   24.00
  -5  -2   0  298.67   20.70
   5   2   0  286.87   26.60
  -5   2   0  309.37   24.50
   5   2   0  304.97   21.00
  -5   2   0  307.07   20.70
  -5   2   0  243.08   21.40
   6  -2   0    9.20    5.40
  -6  -2   0   -1.90    3.60
  -6  -2   0    8.40    3.90
  -6   2   0    3.30    4.00
   6   2   0   -0.40    4.30
  -6   2   0    9.80    4.10
  -7  -2   0   15.60    5.40
  -7  -2   0   23.10    4.00
   7  -2   0   17.90    5.50
   7  -2   0   21.70    7.80
  -7   2   0   19.40    5.90
   7   2   0   20.30    6.30
  -7   2   0   13.40    5.30
  -7   2   0   15.00    3.60
   7   2   0   19.30    7.70
  -8  -2   0   76.79    7.70
   8  -2   0   55.29    9.50
  -8  -2   0   63.29   10.00
   8   2   0   61.59   11.10
  -8   2   0   69.29    7.30
  -8   2   0   61.59   11.30
  -8   2   0   66.09    7.40
  -9  -2   0    4.80    4.30
  -9  -2   0    7.20    7.40
   9  -2   0    6.80    8.80
   9   2   0    9.70    8.40
  -9   2   0   15.80   10.40
  -9   2   0    2.30    4.20
 -10  -2   0   58.29    7.20
  10  -2   0   58.69   10.40
 -10   2   0   60.89    7.40
  10   2   0   60.19    9.20
  11  -2   0    5.70    7.80
 -11  -2   0    8.00    3.60
  11   2   0    8.10    5.60
 -11   2   0   14.60    4.20
 -12   2   0    7.50    3.00
   0  -3   0    3.00    2.50
   0  -3   0    1.50    2.00
   0  -3   0    3.00    3.30
   0  -3   0    2.50    2.50
   0   3   0    2.00    1.90
   0   3   0    4.50    1.80
   0   3   0    1.30    1.60
  -1  -3   0  600.74   37.00
   1  -3   0  581.84   37.30
   1  -3   0  531.45   37.70
  -1  -3   0  575.74   38.70
  -1  -3   0  584.64   36.10
  -1   3   0  527.85   35.80
   1   3   0  526.15   36.30
  -1   3   0  591.14   36.30
   1   3   0  556.04   36.20
   1   3   0  470.15   40.10
   1   3   0  560.84   36.80
  -1   3   0  558.84   37.80
  -1   3   0  615.14   37.70
  -1   3   0  578.74   36.40
  -2  -3   0  326.77   22.10
  -2  -3   0  329.47   24.60
   2  -3   0  329.87   22.90
   2  -3   0  322.77   21.30
  -2  -3   0  336.97   23.20
   2  -3   0  312.07   25.00
   2   3   0  320.67   21.70
  -2   3   0  362.56   24.10
  -2   3   0  323.47   21.70
  -2   3   0  328.67   21.90
   2   3   0  335.57   22.90
   2   3   0  312.87   24.60
  -2   3   0  342.97   23.40
  -3  -3   0   90.69   10.20
   3  -3   0   79.29    9.10
  -3  -3   0  104.09    7.00
  -3  -3   0   97.89    7.80
  -3  -3   0  105.69   10.10
   3  -3   0   80.29    7.70
   3  -3   0   94.99   13.20
  -3   3   0   94.19    9.90
   3   3   0   73.09   11.30
   3   3   0  102.99    7.70
  -3   3   0   98.09    7.80
  -3   3   0   92.69    7.70
  -3   3   0   88.39    9.60
   3   3   0  101.99    9.90
   4  -3   0  273.57   18.00
  -4  -3   0  289.37   21.40
   4  -3   0  220.68   25.10
  -4  -3   0  230.18   23.10
  -4  -3   0  272.87   18.30
   4  -3   0  243.78   20.40
  -4  -3   0  278.07   17.60
   4   3   0  286.37   22.40
  -4   3   0  214.08   21.10
   4   3   0  277.57   18.40
  -4   3   0  244.88   18.60
  -4   3   0  229.28   18.40
  -5  -3   0   63.19    7.80
   5  -3   0   68.59    7.10
  -5   3   0   61.09   11.20
  -5   3   0   69.69    8.50
  -5   3   0   70.99    8.30
   5   3   0   74.69    8.10
   5   3   0   60.79   12.20
   6  -3   0   48.80    6.40
  -6  -3   0   28.30    5.60
  -6   3   0   23.30    6.00
  -6   3   0   36.80    5.90
   6   3   0   34.90    6.50
  -7  -3   0    3.00    4.70
  -7  -3   0   10.60    3.60
   7  -3   0   15.30    4.90
   7   3   0    9.20    7.50
  -7   3   0   13.70    5.60
  -7   3   0    7.00    3.40
  -7   3   0   13.10    3.70
   7   3   0   10.10    6.20
  -7   3   0   11.40    5.80
   8  -3   0   13.80    7.10
  -8  -3   0   13.20    4.40
  -8  -3   0   15.70    6.40
   8   3   0   23.60    8.40
   8   3   0    3.00    7.50
  -8   3   0    6.10    6.50
  -8   3   0   12.20    3.90
  -9  -3   0   25.70    7.80
  -9  -3   0   11.50    4.60
   9  -3   0   23.60    9.20
  -9   3   0   10.90    4.40
   9   3   0   18.20    8.10
   9   3   0   -0.10   10.70
  -9   3   0   28.10    8.40
  -9   3   0   13.60    4.60
  10  -3   0   68.59   11.10
 -10  -3   0   76.49    7.80
 -10   3   0   79.29    8.10
  10   3   0   80.89   10.90
 -11  -3   0    6.50    3.40
 -11   3   0   13.60    4.10
  11   3   0   11.40    5.60
   0  -4   0 2809.22  176.68
   0  -4   0 2424.36  176.68
   0  -4   0 2737.63  177.38
   0  -4   0 2846.72  177.78
   0   4   0 2838.92  175.78
   0   4   0 2932.71  175.98
   0   4   0 2835.22  175.98
   1  -4   0  163.48   12.60
  -1  -4   0  163.08   11.90
  -1  -4   0  180.78   14.70
  -1  -4   0  165.28   11.10
   1  -4   0  134.79   12.80
   1   4   0  162.68   11.90
  -1   4   0  173.08   11.40
  -1   4   0  176.98   13.40
   1   4   0  152.98   12.80
   1   4   0  168.28   13.50
  -1   4   0  157.18   11.30
   1   4   0  159.18   11.10
  -1   4   0  153.28   10.70
  -1   4   0  173.38   13.30
  -2  -4   0  115.69   13.00
   2  -4   0  105.89   12.60
  -2  -4   0  134.89   10.40
   2  -4   0  126.69   10.40
  -2  -4   0  111.99    8.90
   2  -4   0  120.49    8.40
   2   4   0  117.19   11.80
   2   4   0  117.59    9.90
  -2   4   0   93.49   10.80
  -2   4   0  125.89   10.90
  -2   4   0  133.79    9.00
   2   4   0  110.29    9.10
  -2   4   0  120.99    9.00
   2   4   0  113.49    8.60
   3  -4   0  105.19   15.50
  -3  -4   0  110.89    9.40
  -3  -4   0  124.19   13.10
  -3  -4   0  104.19   12.00
  -3  -4   0  117.99    8.40
   3   4   0   99.79   14.50
  -3   4   0  123.79   12.40
   3   4   0  115.19    9.10
   3   4   0  113.59   11.40
  -3   4   0  108.19    9.20
  -3   4   0  115.29    9.50
  -3   4   0  128.69   12.30
  -4  -4   0  115.09   13.80
  -4  -4   0  115.69   15.60
  -4  -4   0  127.69    9.20
  -4  -4   0  118.49   10.70
   4  -4   0  121.39    9.80
   4  -4   0   99.79   16.60
   4   4   0  118.59   14.50
  -4   4   0  121.09   11.20
  -4   4   0  119.69   14.20
   4   4   0  125.39   10.60
  -4   4   0  122.99   10.80
  -5  -4   0  189.28   14.60
   5  -4   0  223.88   16.80
  -5   4   0  175.68   15.40
   5   4   0  194.08   14.80
  -5   4   0  181.18   14.60
   5   4   0  190.48   21.90
  -6  -4   0    6.50    4.20
   6   4   0    5.30    4.70
  -6   4   0    7.60    4.50
  -6   4   0   -0.10    4.50
   7  -4   0   58.89    7.30
  -7  -4   0   58.39    8.30
  -7   4   0   57.29    8.80
   7   4   0   74.49    8.70
   7   4   0   62.29   11.00
   7   4   0   48.10    8.80
  -7   4   0   54.49    9.50
  -7   4   0   41.40    7.10
  -7   4   0   64.09    6.60
  -8  -4   0   42.80    8.30
   8  -4   0   38.10   12.00
  -8  -4   0   38.30    6.70
   8   4   0   22.90    9.50
  -8   4   0   43.80    7.00
   8   4   0   51.89    9.20
  -8   4   0   46.40    8.40
  -8   4   0   41.80    9.30
  -8   4   0   39.20    6.40
  -9  -4   0   45.50    6.70
   9  -4   0   33.60    9.50
   9   4   0   52.49    9.10
  -9   4   0   58.09    7.00
  -9   4   0   42.90    6.80
 -10  -4   0   17.00    4.30
  10  -4   0   18.00    9.20
  10   4   0    2.00    6.60
 -10   4   0   15.60    4.40
 -11  -4   0    6.20    5.60
  11   4   0   -2.60    4.80
 -11   4   0    6.00    3.50
   0  -5   0   15.20    4.90
   0  -5   0   13.60    4.20
   0  -5   0   10.60    3.60
   0  -5   0   15.80    3.30
   0   5   0   20.10    2.70
   0   5   0   19.00    3.30
  -1  -5   0  177.98   17.00
   1  -5   0  209.68   16.90
  -1  -5   0  221.58   15.00
  -1  -5   0  242.98   19.30
   1  -5   0  229.78   17.00
   1  -5   0  205.08   17.20
  -1  -5   0  227.18   15.90
   1   5   0  221.98   15.00
  -1   5   0  256.07   18.00
  -1   5   0  228.48   15.30
  -1   5   0  215.38   14.50
  -1   5   0  229.58   15.30
   1   5   0  196.68   15.70
   1   5   0  216.98   15.40
  -2  -5   0  280.67   25.50
   2  -5   0  316.17   25.00
   2  -5   0  287.37   22.20
   2  -5   0  307.87   19.60
  -2  -5   0  306.97   20.30
   2   5   0  281.37   20.50
   2   5   0  293.17   20.20
  -2   5   0  330.27   20.60
   2   5   0  293.97   21.40
  -2   5   0  306.07   20.50
  -2   5   0  316.27   23.30
   2   5   0  256.67   23.20
  -2   5   0  277.17   23.40
   3  -5   0  179.68   14.00
  -3  -5   0  203.48   18.20
   3  -5   0  218.28   22.90
  -3  -5   0  212.58   19.90
  -3  -5   0  170.78   14.30
   3  -5   0  200.28   17.60
  -3  -5   0  217.48   15.70
  -3   5   0  220.28   15.40
   3   5   0  206.08   17.00
  -3   5   0  233.98   19.60
  -3   5   0  192.48   18.50
  -3   5   0  218.48   15.20
   3   5   0  194.58   14.60
   4  -5   0   17.00   10.90
  -4  -5   0   22.60    4.30
  -4  -5   0   28.00    5.70
  -4  -5   0   18.00    9.20
   4   5   0   19.70    4.70
  -4   5   0   18.00    5.20
  -4   5   0   12.20    8.00
  -4   5   0   19.70    5.40
   4   5   0   14.40    7.70
  -5  -5   0   36.90    6.00
   5   5   0   31.50    5.80
  -5   5   0   35.00    6.40
  -5   5   0   26.60    5.70
   5   5   0   34.70   10.70
  -6  -5   0   19.70    5.30
  -6   5   0   14.90    5.30
  -6   5   0   11.40    5.10
  -6   5   0   10.10    4.10
  -6   5   0   16.70    3.30
   6   5   0   11.70    6.40
   6   5   0    5.70    4.80
  -7  -5   0   -0.50    5.20
   7  -5   0    1.40    4.40
  -7  -5   0    4.70    3.50
  -7   5   0    5.20    4.30
   7   5   0    3.50    6.90
   7   5   0    0.20    5.60
  -7   5   0    2.50    3.20
  -7   5   0   -4.30    5.10
  -7   5   0   -0.60    5.30
  -8  -5   0    7.20    6.30
   8  -5   0    7.50    6.30
  -8  -5   0    2.40    3.80
   8   5   0   -1.60    8.70
  -8   5   0   28.50    7.80
  -8   5   0    1.30    3.80
   8   5   0   -8.90    8.40
  -8   5   0    4.30    8.20
   8   5   0    9.50    7.30
  -8   5   0    7.60    4.40
  -9  -5   0    6.90    3.70
   9  -5   0    0.40    7.80
  -9   5   0   -0.50    3.80
  -9   5   0    3.20    5.00
   9   5   0   -2.20    7.10
  10  -5   0   79.49   12.80
 -10   5   0   80.99    7.90
 -10   5   0   79.59    7.90
  10   5   0   71.29    9.60
 -11   5   0   14.40    3.70
  11   5   0   21.20    5.30
   0  -6   0   95.49    9.50
   0  -6   0  101.29   10.20
   0  -6   0   95.39   10.80
   0  -6   0  110.29   13.00
   0   6   0  113.99    8.60
   0   6   0  107.69    8.90
   0   6   0  109.59    8.20
  -1  -6   0    2.90    3.40
   1  -6   0   -3.10    4.00
   1  -6   0    7.20    5.90
  -1  -6   0   12.30    8.20
  -1  -6   0    8.40    7.70
  -1  -6   0   -1.10    2.60
   1  -6   0   -1.40    3.50
  -1  -6   0   -1.30    2.50
   1  -6   0    2.00    4.20
   1   6   0    4.80    2.70
  -1   6   0    2.50    1.80
  -1   6   0    5.90    2.90
   1   6   0    5.20    3.60
  -1   6   0    7.30    3.60
  -2  -6   0    6.80    9.30
  -2  -6   0    9.40    4.70
  -2  -6   0   14.60    4.30
   2  -6   0   10.90    7.60
   2   6   0    8.00    4.40
   2   6   0    9.60    4.70
  -2   6   0    5.70    3.80
  -2   6   0   13.40    4.70
  -2   6   0   19.40    7.30
   2   6   0    8.20    3.40
   3  -6   0 1257.77   90.49
  -3  -6   0 1347.07   84.19
  -3  -6   0 1296.07   85.99
  -3  -6   0 1331.27   88.79
   3  -6   0 1209.88   82.49
  -3   6   0 1391.76   83.99
  -3   6   0 1283.17   87.59
   3   6   0 1274.57   83.39
  -3   6   0 1317.67   83.59
   3   6   0 1232.18   85.29
  -4  -6   0  156.38   12.90
  -4  -6   0  159.78   19.90
  -4   6   0  134.59   12.50
  -4   6   0  156.28   13.00
   4   6   0  147.49   17.10
   4   6   0  152.88   12.20
  -5  -6   0  151.88   12.40
  -5   6   0  129.39   12.20
   5   6   0  161.88   12.80
  -6  -6   0    5.80    4.90
  -6   6   0    2.30    3.90
   6   6   0    1.40    6.10
  -6   6   0    8.10    5.20
  -6   6   0   11.10    3.20
  -6   6   0    3.60    5.00
   6   6   0    7.30    3.90
   6   6   0   -0.10    4.20
  -6   6   0   -3.70    3.40
   7  -6   0  102.69    9.10
  -7  -6   0   89.09   11.20
  -7   6   0  117.19   12.20
  -7   6   0   94.39   12.60
  -7   6   0   84.99   10.30
  -7   6   0   89.69    8.70
   7   6   0   80.19   12.50
   7   6   0   95.79   12.00
   7   6   0  106.39   10.20
  -8  -6   0   37.60    9.40
   8  -6   0   39.80    7.20
   8   6   0   26.10   11.60
   8   6   0   44.70    8.70
  -8   6   0   37.30    5.90
   8   6   0   20.60    8.00
  -8   6   0   38.00   10.60
  -8   6   0   43.80    9.60
  -8   6   0   49.90    6.50
   9  -6   0  -10.20    7.80
  -9   6   0    2.80    3.90
   9   6   0    5.60    6.50
  -9   6   0   -0.60    3.90
  10   6   0   17.20    6.00
 -10   6   0    6.60    4.00
  11   6   0   48.80    6.20
 -11   6   0   53.59    6.40
   0  -7   0   10.00    4.30
   0  -7   0   13.90    5.20
   0   7   0   11.70    6.20
   0   7   0   13.40    3.40
  -1  -7   0  126.79   17.70
   1  -7   0  120.79   12.20
  -1  -7   0   86.59   10.60
   1  -7   0  152.98   14.60
  -1  -7   0  102.29   10.20
  -1  -7   0  105.89    9.20
  -1   7   0  106.79   10.20
   1   7   0  105.69    8.90
  -1   7   0  112.89   10.10
  -1   7   0  109.39    8.20
   1   7   0  107.59   10.40
  -2  -7   0  139.89   11.50
  -2  -7   0  119.79   12.50
   2  -7   0  143.89   16.20
   2  -7   0  137.79   17.50
   2   7   0  133.89   11.00
  -2   7   0  162.58   17.90
  -2   7   0  140.79   11.80
  -2   7   0  152.78   11.90
   2   7   0  128.99   12.10
  -3  -7   0  153.88   17.30
  -3  -7   0  170.88   14.70
   3  -7   0  156.48   21.30
   3   7   0  136.69   18.30
  -3   7   0  172.48   13.60
  -3   7   0  150.98   13.10
   3   7   0  165.78   12.80
  -4  -7   0   69.49    8.80
  -4   7   0   75.29    8.50
   4   7   0   59.49    7.50
  -4   7   0   59.49    7.80
  -5  -7   0   35.20    6.60
   5   7   0   39.10    6.70
   5   7   0   34.20    5.50
  -5   7   0   31.80    5.80
  -5   7   0   37.10    6.60
   5   7   0   38.80    6.60
  -5   7   0   32.20    6.80
  -6  -7   0   14.40    5.60
  -6   7   0    8.10    4.10
  -6   7   0    7.60    5.70
   6   7   0   18.40    6.60
   6   7   0   10.30    4.50
  -6   7   0   13.80    4.70
  -6   7   0   14.90    5.70
  -6   7   0   13.90    3.50
   6   7   0   19.30    6.30
  -7  -7   0   -1.30    6.00
   7  -7   0    5.20    6.50
  -7   7   0    5.50    3.50
   7   7   0   -6.30    6.50
   7   7   0   10.70    7.60
  -7   7   0    3.10    5.00
   7   7   0    0.40    4.90
  -7   7   0   -8.50    6.30
  -7   7   0   -0.90    6.20
   8  -7   0   94.29    9.60
  -8  -7   0   95.99   12.50
   8   7   0   59.09    9.60
  -8   7   0   85.39   12.10
  -8   7   0   71.89    9.20
   8   7   0   60.09    9.90
  -8   7   0  101.29   16.40
   8   7   0   50.59   13.10
  -8   7   0   76.49    7.70
   9  -7   0   16.40    8.40
  -9   7   0    5.10    4.30
   9   7   0    0.30    6.20
   9   7   0   -3.80    6.50
  -9   7   0   -1.00    3.40
  10   7   0    4.70    5.10
 -10   7   0    2.00    3.80
 -10   7   0    3.70    3.30
  11   7   0    7.20    4.00
 -11   7   0    4.60    2.60
   0  -8   0    6.10    5.50
   0  -8   0    3.10    3.60
   0  -8   0   -3.60    4.70
   0   8   0    1.40    2.70
   0   8   0    1.90    4.30
   1  -8   0  180.98   17.50
  -1  -8   0  131.89   12.90
   1  -8   0  117.59   14.70
  -1  -8   0  153.78   13.60
  -1  -8   0  137.09   11.50
   1   8   0  137.89   11.30
  -1   8   0  154.38   12.10
  -1   8   0  143.29   10.60
   1   8   0  147.59   12.70
  -1   8   0  158.98   12.60
  -2  -8   0    6.00    4.20
   2  -8   0  -14.30    9.60
   2   8   0   14.20    5.40
  -2   8   0    4.80    3.90
  -2   8   0    4.60    4.30
   2   8   0    9.80    3.60
  -3  -8   0  108.39   11.40
  -3   8   0   97.79    9.70
  -3   8   0   83.19    9.30
   3   8   0   79.99    8.50
  -4  -8   0  249.97   19.00
   4   8   0  227.18   18.10
   4   8   0  239.18   17.50
  -4   8   0  252.87   19.10
   4   8   0  240.08   16.80
  -4   8   0  237.88   16.90
  -5  -8   0    8.90    5.60
  -5   8   0    9.60    3.90
   5   8   0   10.80    3.80
  -5   8   0   -2.80    4.90
  -5   8   0    4.60    5.00
  -5   8   0    8.60    4.30
   5   8   0   14.30    5.40
   5   8   0   10.60    5.10
  -5   8   0   10.10    3.60
  -6  -8   0    7.50    5.60
  -6   8   0   10.70    4.30
  -6   8   0   22.60    7.30
  -6   8   0   -0.50    4.20
  -6   8   0   11.50    3.50
  -6   8   0    9.80    6.20
   6   8   0   10.60    6.20
   6   8   0    8.30    4.30
   6   8   0   15.50    6.50
  -7  -8   0   40.60    8.60
   7  -8   0   51.59    7.30
   7   8   0   47.40    8.40
  -7   8   0   41.00   10.40
  -7   8   0   62.59   10.00
   7   8   0   37.20    6.90
  -7   8   0   27.90    6.70
  -7   8   0   49.99    6.00
   7   8   0   37.70   10.10
   8  -8   0   26.70    6.50
   8   8   0   21.40    7.10
   8   8   0   11.20    7.20
  -8   8   0   17.60    5.30
  -8   8   0   16.00    4.00
   9   8   0   12.90    6.30
  -9   8   0    7.50    3.40
   9   8   0   11.10    6.20
  -9   8   0    3.90    4.20
  10   8   0   -6.80    4.50
 -10   8   0    5.90    3.00
   0  -9   0    3.00    3.20
   0   9   0    1.10    4.30
   0   9   0    0.30    2.70
  -1  -9   0   22.60    4.70
  -1   9   0   20.20    3.60
   1   9   0   19.70    4.10
   1   9   0   19.00    5.60
  -1   9   0   21.40    5.70
  -2  -9   0   11.10    8.80
  -2   9   0   15.80    5.30
   2   9   0    8.70    3.70
   2   9   0   15.20    7.20
  -2   9   0   11.60    4.70
  -3  -9   0   39.20    8.30
   3   9   0   36.30    5.20
   3   9   0   36.00    5.80
  -3   9   0   35.00    6.70
   3   9   0   39.00    5.40
  -3   9   0   31.00    5.20
  -3   9   0   31.10    6.40
  -4  -9   0    6.80    5.80
  -4   9   0   -0.20    5.00
   4   9   0   -0.50    4.10
  -4   9   0   -0.10    4.40
  -4   9   0    3.50    3.90
   4   9   0    3.10    4.20
  -4   9   0   -1.10    2.80
  -4   9   0    0.70    3.30
   4   9   0    3.30    3.20
  -5   9   0    3.10    3.90
   5   9   0    4.80    3.90
  -5   9   0    2.50    6.20
   5   9   0    3.80    5.20
  -5   9   0   -4.70    3.00
  -5   9   0    1.50    3.50
  -6  -9   0    3.20    6.20
   6   9   0    6.50    4.50
   6   9   0   -1.80    6.00
  -6   9   0   -2.60    6.90
  -6   9   0    0.60    3.30
  -6   9   0   14.80    7.60
   6   9   0   14.70    6.50
  -6   9   0    0.50    4.60
  -6   9   0   11.80    4.30
  -7  -9   0   41.90    9.10
   7  -9   0   53.99    7.40
   7   9   0   33.80    7.90
  -7   9   0   48.90   10.50
  -7   9   0   32.00    6.80
   7   9   0   46.80    7.10
  -7   9   0   43.00    5.80
   7   9   0   42.30   12.10
  -7   9   0   39.50   10.70
   8  -9   0   30.90    6.80
  -8   9   0   15.10    5.20
  -8   9   0   16.50    3.80
   8   9   0   21.80    6.80
   8   9   0   20.80    7.30
   9   9   0    2.30    5.60
   9   9   0    6.30    5.30
  -9   9   0    2.50    3.10
  -9   9   0    2.80    4.10
  10   9   0   13.40    4.50
 -10   9   0   15.00    3.70
 -10   9   0   13.30    3.10
   0 -10   0   67.59    8.20
   0  10   0   88.89    9.90
   0  10   0   76.19    6.90
   0  10   0   70.59    7.10
   1 -10   0   94.99    9.90
  -1 -10   0   81.39    9.40
  -1  10   0  104.59   11.00
   1  10   0  104.69    9.10
   1  10   0   96.99    8.40
   1  10   0  119.09   11.10
  -1  10   0  100.19    8.10
  -2  10   0  149.29   13.50
   2  10   0  139.29   11.00
   2  10   0  138.89   13.80
   2  10   0  117.39   11.60
  -2  10   0  142.59   12.80
  -2  10   0  141.59   10.60
  -2  10   0  148.69   10.60
  -3 -10   0    6.20    7.00
  -3  10   0    3.40    5.20
   3  10   0    1.10    3.40
  -3  10   0    3.60    5.60
   3  10   0    8.90    4.20
  -3  10   0    1.80    3.00
  -3  10   0    4.60    3.00
   3  10   0    4.10    4.10
   4  10   0  250.77   18.60
   4  10   0  232.38   16.70
  -4  10   0  206.28   19.20
  -4  10   0  225.78   16.10
  -4  10   0  212.08   16.60
   4  10   0  251.57   17.40
  -5 -10   0    4.50    6.80
   5  10   0   -2.40    5.70
  -5  10   0    0.50    3.50
  -5  10   0   13.40    4.60
   5  10   0    0.50    4.80
  -5  10   0    4.80    7.10
   5  10   0   -0.40    3.80
  -5  10   0    3.20    4.30
  -5  10   0    1.90    6.40
  -6 -10   0   16.30    8.50
   6  10   0    7.60    4.90
  -6  10   0    2.70    8.90
   6  10   0   24.60    9.60
   6  10   0   12.60    6.10
  -6  10   0   15.70    4.80
  -6  10   0    5.90    3.70
  -6  10   0   15.10    5.20
  -7  10   0   31.50    5.10
  -7  10   0   21.60    6.10
   7  10   0   27.40    7.00
   7  10   0   33.50    6.80
   8 -10   0    8.60    8.90
   8  10   0    5.70    5.50
  -8  10   0    5.40    4.90
  -8  10   0    4.00    3.00
   8  10   0   -1.80    6.20
   9  10   0    4.60    4.80
  -9  10   0    5.90    2.90
  -9  10   0    4.10    3.90
   9  10   0   10.70    5.40
 -10  10   0   -3.00    3.60
 -10  10   0    4.10    2.70
  10  10   0    2.50    3.60
   0 -11   0    5.10    4.60
   0  11   0    3.30    5.60
   0  11   0   -4.20    2.90
   0  11   0    2.00    3.20
   1 -11   0    5.50    4.70
  -1 -11   0    0.30    5.20
  -1  11   0    3.30    2.80
   1  11   0   -2.20    3.80
   1  11   0    3.30    6.20
  -1  11   0    6.50    6.50
   1  11   0    4.40    3.40
  -1  11   0    5.60    3.10
   1  11   0   -0.10    3.30
   2 -11   0   56.39    9.00
  -2  11   0   40.00    5.90
   2  11   0   45.90    6.50
  -2  11   0   49.30    8.90
  -2  11   0   40.70    6.10
   2  11   0   58.09    6.90
   2  11   0   44.20    7.10
  -3 -11   0   25.50    8.30
   3  11   0   -0.80    4.00
  -3  11   0    4.40    3.30
   3  11   0   10.40    4.00
   3  11   0    5.90    7.60
  -3  11   0    7.20    3.50
  -4 -11   0   81.59   13.30
   4  11   0   92.09    8.80
  -4  11   0   64.29    9.20
  -4  11   0   73.29   12.80
  -4  11   0   81.99    8.70
   4  11   0   82.99    9.40
   4  11   0   94.49   11.10
  -4  11   0   84.59   12.40
  -5 -11   0   -9.80    7.90
  -5  11   0    1.80    8.30
   5  11   0    4.50    4.30
  -5  11   0   -3.40   11.30
  -5  11   0   -2.00    4.00
   5  11   0   -5.30    8.50
  -5  11   0   -5.50    4.20
   5  11   0   -2.10    4.70
  -6  11   0   73.49    7.50
   6  11   0   99.39   12.60
  -6  11   0   85.49    9.30
  -6  11   0   74.19   11.50
   7  11   0   12.70    6.00
  -7  11   0   15.90    5.50
  -7  11   0   19.40    3.70
   7  11   0   15.80    5.80
   8  11   0   35.40    6.50
  -8  11   0   30.20    5.60
  -8  11   0   37.90    4.90
   8  11   0   32.40    6.80
  -9  11   0   15.80    3.40
   9  11   0   16.00    5.50
  -9  11   0   17.40    4.10
   0 -12   0   29.80    7.40
   0  12   0   34.00    5.10
   0  12   0   35.50    5.30
   0  12   0   40.80    9.20
  -1  12   0   46.00    6.30
   1  12   0   47.80    7.20
   1  12   0   44.00    6.60
  -1  12   0   62.99   10.70
   1  12   0   45.40   10.20
  -1  12   0   49.30    6.30
   2 -12   0   70.09   11.70
  -2 -12   0   72.79   13.40
  -2  12   0   54.49   10.60
   2  12   0   47.40    7.20
   2  12   0   53.49    8.50
   2  12   0   51.59    8.30
  -3 -12   0   20.00    8.40
   3 -12   0   11.20    7.00
  -3  12   0   18.00    4.30
  -3  12   0   26.30    8.60
  -3  12   0   20.20    4.30
   3  12   0   23.60    4.90
   3  12   0   24.80    5.40
   3  12   0    8.30    6.30
  -4 -12   0   17.80    9.70
   4 -12   0   42.90   11.20
  -4  12   0   15.10    4.20
  -4  12   0   12.00    4.60
   4  12   0   16.20    4.80
   4  12   0   29.30   10.00
   4  12   0   16.90    5.10
   5  12   0    9.70    6.10
   5  12   0    8.10    5.30
  -5  12   0    6.70    6.40
  -5  12   0   19.20    6.70
   6  12   0    1.30    5.20
   6  12   0    6.30    4.80
  -6  12   0    1.50    4.40
  -6  12   0    5.70    5.10
   7  12   0    9.20    6.40
   7  12   0   -4.20    4.80
  -7  12   0   -3.10    4.50
   8  12   0    4.00    4.70
   8  12   0    6.20    5.20
  -8  12   0    2.30    3.80
  -9 -12   0   13.40    2.50
  -9  12   0   23.40    3.60
   9  12   0   20.50    4.30
   0  13   0   13.40    4.10
   0  13   0    3.70    3.60
   0  13   0    7.00    4.90
   0  13   0    5.20    8.10
   1 -13   0   -7.80    6.20
  -1  13   0    7.30    3.40
   1  13   0    1.30    3.80
  -1  13   0   14.80    8.90
   1  13   0    4.30    4.20
  -1  13   0    6.30    3.60
  -2 -13   0  170.28   24.30
   2 -13   0  188.48   25.60
   2  13   0  200.18   14.90
   2  13   0  193.58   14.30
  -2  13   0  176.28   13.60
  -2  13   0  165.58   13.90
  -3 -13   0   88.59   13.60
   3 -13   0  121.79   18.80
   3  13   0   80.19    9.70
  -3  13   0  102.29   16.00
  -3  13   0   73.39    8.00
  -3  13   0   87.19    9.00
   3  13   0   89.09    9.20
   3  13   0   77.49   12.50
  -4  13   0    0.60    4.10
   4  13   0    0.10    4.50
   4  13   0   -4.10    4.40
  -4  13   0    5.80    3.90
   5  13   0   23.80    5.90
   5  13   0   30.50    5.90
  -5  13   0   27.90    5.70
  -5  13   0   33.10    5.10
   6  13   0    2.30    5.00
  -6  13   0    3.10    4.90
   6  13   0   -4.60    4.80
   7  13   0   47.30    7.40
  -7  13   0   50.29    7.10
   7  13   0   38.30    6.80
   8  13   0   11.20    4.60
   8  13   0    7.70    4.30
  -8  13   0   18.50    3.80
   0  14   0   36.20    6.00
   1  14   0    1.40    5.50
  -1  14   0   11.70    5.10
   1  14   0   -6.60    7.50
  -1  14   0   -1.60    4.70
   2  14   0   28.30    6.30
  -2  14   0   34.30    5.70
  -2  14   0   38.90    7.00
   2  14   0   29.80    5.30
   3  14   0    5.40    4.20
   3  14   0   10.20    5.40
  -3  14   0    5.50    3.60
  -3  14   0    3.90    4.20
  -4  14   0    9.50    4.70
   4  14   0    3.70    5.40
   4  14   0    6.10    4.50
  -4  14   0    8.30    4.10
  -5  14   0   12.00    4.20
   5  14   0   16.70    4.90
  -5  14   0   16.40    6.00
   5  14   0   12.40    5.60
  -6  14   0   53.29    7.30
   6  14   0   51.39    7.30
   6  14   0   50.59    7.80
  -7  14   0   -0.80    3.40
   7  14   0    1.10    4.50
   7  14   0    2.10    4.00
   0  15   0   -1.50    3.30
   1  15   0    5.00    5.60
  -1  15   0    4.20    3.50
   1  15   0    3.60    3.80
  -1  15   0   16.70    4.70
  -2  15   0    1.70    4.20
   2  15   0   -1.30    5.50
   2  15   0    1.80    3.80
  -2  15   0    5.30    3.50
   3  15   0   10.60    4.40
  -3  15   0    0.90    5.90
   3  15   0   11.10    5.90
  -3  15   0   13.50    4.00
  -4  15   0   16.10    3.90
  -4  15   0   19.50    5.00
   4  15   0   16.50    4.90
   4  15   0    5.80    5.60
   5  15   0    4.70    4.10
  -5  15   0    0.30    4.10
   5  15   0    0.20    4.90
  -6  15   0   13.30    3.80
   6  15   0   18.90    5.00
   6  15   0   14.10    4.40
   0  16   0   23.00    4.20
   1  16   0    9.60    3.80
  -1  16   0   19.80    3.90
  -2  16   0   16.40    4.70
  -2  16   0   -1.80    3.20
   2  16   0    3.30    5.30
   2  16   0   -2.30    3.30
   3  16   0   55.49    7.90
  -3  16   0   74.49    8.20
  -3  16   0   58.99    7.90
   3  16   0   69.59    7.10
   4  16   0   49.60    6.10
  -4  16   0   46.90    6.40
   5  16   0    1.00    3.70
  -5  16   0    5.90    3.30
   5  16   0    3.40    4.30
   0  17   0   -2.80    2.90
   1  17   0   -1.20    3.00
  -1  17   0   -0.60    2.90
   2  17   0    7.20    3.30
  -2  17   0   15.70    3.30
   3  17   0   13.20    3.50
   3  17   0   18.10    4.50
 -12   0   1    1.80    2.90
  11   0  -1    6.10    6.70
 -11   0   1   -1.90    3.80
 -10   0   1    4.60    4.40
  10   0  -1    3.00    8.20
   9   0  -1    2.50    9.10
  -9   0   1   11.40    4.70
   8   0  -1   -0.50    8.10
   8   0  -1    4.00    9.10
  -8   0   1   -0.60    3.80
  -7   0   1   54.49    6.50
   7   0  -1   58.59    8.60
  -7   0   1   76.99    9.10
   7   0  -1   58.99   10.00
  -7   0   1   61.39    8.30
   6   0  -1   -2.40    3.80
  -6   0   1   -2.00    3.30
  -6   0   1    0.20    4.20
  -5   0   1  885.81   66.99
   5   0  -1 1100.39   67.39
  -5   0   1 1125.09   67.49
  -5   0   1 1125.29   70.79
   5   0  -1  974.50   73.19
  -4   0   1    0.30    2.30
   4   0  -1    1.30    4.80
   4   0  -1    2.10    2.50
  -4   0   1    4.80    6.50
  -4   0   1   -1.50    3.60
   4   0  -1    3.20    5.30
  -4   0   1    2.10    2.80
  -3   0   1   62.59    9.20
   3   0  -1   80.39    9.10
  -3   0   1   76.39    8.00
   3   0  -1   83.09    8.50
  -3   0   1   76.69    6.40
   3   0  -1   85.49    6.10
  -3   0   1   81.09    6.10
   2   0  -1    3.30    3.20
   2   0  -1   -1.10    1.50
  -2   0   1   -0.60    3.40
   2   0  -1    3.50    3.00
  -2   0   1   -0.30    2.50
  -2   0   1    0.60    2.00
  -2   0   1   -1.10    1.40
   1   0  -1 5220.48  325.47
   1   0  -1 5038.50  325.57
  -1   0   1 5083.89  325.47
  -1   0   1 5237.88  325.67
   0   0  -1   -0.30    0.40
   0   0   1    0.30    0.50
   0   0  -1    0.20    0.30
   1   0   1  410.66   30.20
   1   0   1  444.86   31.10
  -1   0  -1  546.55   30.90
  -1   0  -1  497.95   30.40
   1   0   1  462.75   30.50
  -1   0  -1  476.15   30.20
  -2   0  -1   -1.00    1.70
  -2   0  -1    3.20    3.10
   2   0   1   -1.30    3.00
   2   0   1   -2.20    3.70
  -2   0  -1   -0.60    2.30
   2   0   1   -4.40    2.50
  -2   0  -1   -0.50    1.70
  -3   0  -1  186.28   12.20
  -3   0  -1  154.68   12.20
  -3   0  -1  183.18   14.60
   3   0   1  178.98   16.00
   3   0   1  171.68   14.30
  -3   0  -1  189.88   13.80
   3   0   1  186.38   12.80
  -4   0  -1   -2.80    2.40
   4   0   1   -3.80    6.10
   4   0   1   -0.10    3.30
  -4   0  -1   -1.40    2.50
   4   0   1    4.50    5.50
  -4   0  -1    2.40    4.60
  -4   0  -1   -2.20    3.50
   5   0   1  488.95   34.90
  -5   0  -1  594.74   38.50
  -5   0  -1  560.24   34.80
   5   0   1  396.76   41.00
  -6   0  -1   -3.90    3.40
  -6   0  -1    1.50    3.70
   6   0   1    4.10    4.70
  -7   0  -1   88.79    7.80
  -7   0  -1   97.59   10.10
   7   0   1   79.69   11.30
  -7   0  -1   89.79    9.20
  -8   0  -1    1.00    3.80
   8   0   1   -1.60    7.20
  -8   0  -1  -11.00    5.30
   8   0   1   -2.40    8.10
  -9   0  -1   11.50    7.90
  -9   0  -1   14.40    4.50
   9   0   1   23.60    8.90
  10   0   1   -3.50    7.20
 -10   0  -1   -4.00    4.10
  11   0   1   -1.60    6.50
 -11   0  -1    6.40    3.90
 -12   0  -1   -3.80    2.80
 -12  -1   1   -1.20    3.10
 -12   1   1    2.20    3.00
  11  -1  -1   -2.80    6.80
 -11  -1   1   -3.90    3.70
 -11   1   1   -2.30    3.80
  11   1  -1   -4.50    6.00
  10  -1  -1   -2.90    8.30
 -10  -1   1    5.50    4.40
  10   1  -1    0.70    7.80
 -10   1   1    0.90    4.30
  -9  -1   1  186.28   14.00
   9  -1  -1  168.98   17.60
   9   1  -1  175.78   18.00
  -9   1   1  182.58   13.90
  -8  -1   1  176.48   14.60
   8  -1  -1  145.29   15.90
  -8  -1   1  187.68   15.70
   8   1  -1  167.48   17.10
  -8   1   1  182.08   13.20
   8   1  -1  153.88   16.40
  -8   1   1  180.78   18.90
   7  -1  -1  121.69   11.90
  -7  -1   1  128.99   11.30
  -7  -1   1  122.79   10.00
   7  -1  -1  129.89   11.60
  -7   1   1  112.89   11.50
   7   1  -1  134.19   17.20
  -7   1   1  127.59   11.70
   7   1  -1  110.09   13.00
  -6  -1   1   15.90    4.90
   6  -1  -1   24.00    5.00
  -6  -1   1   17.70    4.30
  -6   1   1   25.30    5.20
   6   1  -1   21.30    4.90
  -6   1   1   22.50    4.80
  -5  -1   1  132.29   10.50
   5  -1  -1  117.49   17.40
  -5  -1   1  104.89    9.60
  -5  -1   1  121.09   14.00
   5  -1  -1  127.49   10.00
   5   1  -1  137.89   16.90
  -5   1   1   97.99   10.00
  -5   1   1  128.49   10.60
   5   1  -1  138.39   10.40
  -5   1   1   99.39   13.30
  -4  -1   1  220.68   16.20
  -4  -1   1  242.58   22.20
   4  -1  -1  253.97   21.60
  -4  -1   1  249.58   16.70
  -4  -1   1  275.17   19.60
   4  -1  -1  263.37   16.40
   4  -1  -1  217.18   19.20
  -4   1   1  225.48   16.80
   4   1  -1  257.67   21.00
  -4   1   1  221.18   19.20
  -4   1   1  220.48   16.50
   4   1  -1  231.78   21.50
   4   1  -1  250.87   16.60
  -3  -1   1 1102.19   65.09
  -3  -1   1 1087.39   63.29
  -3  -1   1 1049.79   66.29
   3  -1  -1  997.70   66.09
   3  -1  -1 1004.80   64.89
  -3  -1   1  914.71   62.79
   3  -1  -1 1011.40   62.89
   3   1  -1  960.50   65.79
  -3   1   1  963.50   66.19
  -3   1   1  886.11   64.69
  -3   1   1  949.01   63.09
   3   1  -1 1015.40   63.09
  -3   1   1  886.61   63.09
   3   1  -1  996.90   65.59
  -2  -1   1 1673.93  104.49
  -2  -1   1 1645.54  106.09
  -2  -1   1 1722.13  105.69
   2  -1  -1 1637.44  104.19
   2  -1  -1 1740.13  105.69
   2  -1  -1 1712.43  106.39
  -2   1   1 1677.53  106.59
   2   1  -1 1490.15  105.99
  -2   1   1 1608.34  104.39
   2   1  -1 1633.94  104.39
  -2   1   1 1624.24  104.49
  -2   1   1 1656.53  105.69
   2   1  -1 1574.04  105.69
   1  -1  -1   39.80    3.80
  -1  -1   1   36.50    4.00
  -1  -1   1   36.50    3.10
  -1  -1   1   40.70    4.00
   1  -1  -1   37.00    4.10
  -1   1   1   40.40    3.10
  -1   1   1   41.10    4.40
   1   1  -1   37.50    3.90
  -1   1   1   38.70    3.90
  -1   1   1   34.30    3.00
   1   1  -1   36.20    4.40
   1   1  -1   36.20    2.90
   0  -1  -1   27.60    1.90
   0  -1   1   25.90    2.50
   0  -1   1   26.60    2.40
   0  -1  -1   26.70    2.50
   0   1  -1   25.70    2.30
   0   1  -1   23.00    2.50
   0   1   1   26.50    2.00
   0   1   1   26.60    2.40
   1  -1   1   54.69    5.80
   1  -1   1   72.19    5.00
   1  -1   1   68.09    4.70
  -1  -1  -1   72.69    5.50
  -1  -1  -1   71.79    6.30
   1   1   1   73.09    5.50
   1   1   1   68.49    5.00
   1   1   1   71.69    6.20
  -1   1  -1   59.19    5.80
  -1   1  -1   58.89    4.80
  -1   1  -1   72.19    5.20
  -2  -1  -1    4.90    3.40
   2  -1   1   -0.90    4.60
  -2  -1  -1    1.20    2.00
   2  -1   1    2.30    2.30
  -2  -1  -1    0.40    1.60
  -2  -1  -1   -1.60    2.60
   2  -1   1   -3.40    2.50
  -2   1  -1    3.30    2.70
   2   1   1   -0.60    2.10
  -2   1  -1    1.70    2.00
  -2   1  -1    1.10    1.90
   2   1   1    1.30    3.30
  -2   1  -1   -0.10    2.80
   2   1   1   -2.70    4.60
  -3  -1  -1  881.41   52.49
  -3  -1  -1  812.22   53.49
   3  -1   1  698.83   54.89
   3  -1   1  803.82   52.39
  -3  -1  -1  851.51   50.99
   3  -1   1  668.13   51.29
  -3  -1  -1  852.21   50.99
  -3   1  -1  858.41   53.49
   3   1   1  738.23   54.19
  -3   1  -1  741.03   51.19
   3   1   1  879.91   51.39
  -3   1  -1  733.13   50.89
   3   1   1  851.11   53.99
  -3   1  -1  744.33   52.19
  -4  -1  -1  108.79    8.40
  -4  -1  -1  119.79   12.60
   4  -1   1   91.49    9.30
   4  -1   1   79.19   13.90
   4  -1   1   91.99   11.20
  -4  -1  -1  116.39    8.50
  -4  -1  -1  105.99   10.70
  -4   1  -1  115.49   11.10
  -4   1  -1   99.99    8.90
   4   1   1   81.59   13.20
  -4   1  -1  119.69   12.10
  -4   1  -1  116.39    8.50
   4   1   1   99.19    9.10
   4   1   1   83.29   13.70
   5  -1   1   15.20    5.00
   5  -1   1   11.10   11.10
  -5  -1  -1   22.10    6.40
  -5  -1  -1   13.40    4.10
  -5  -1  -1   12.10    4.30
  -5   1  -1   13.60    4.90
   5   1   1    7.30    4.70
  -5   1  -1   11.00    5.70
   5   1   1    7.60    9.60
  -5   1  -1   18.00    4.80
  -6  -1  -1   33.00    5.70
  -6  -1  -1   39.70    6.30
   6  -1   1   24.60    5.70
  -6   1  -1   32.60    5.90
   6   1   1   31.80    6.40
  -6   1  -1   38.20    6.70
   7  -1   1  447.76   32.60
  -7  -1  -1  484.85   32.30
  -7  -1  -1  443.86   30.90
  -7  -1  -1  505.45   32.60
  -7   1  -1  483.35   32.20
  -7   1  -1  467.35   31.10
  -7   1  -1  519.25   33.30
   7   1   1  414.26   32.60
   8  -1   1   78.79   12.90
   8  -1   1   76.39   12.80
  -8  -1  -1  107.09    9.10
  -8  -1  -1   95.79   14.30
   8   1   1   96.89   13.10
  -8   1  -1  110.19   13.00
  -8   1  -1  109.09    9.00
   8   1   1   82.69   13.90
  -8   1  -1  107.69   11.40
  -9  -1  -1    3.70    4.40
   9  -1   1   11.60    8.80
   9   1   1   50.49   14.10
   9   1   1   -1.00    7.90
  -9   1  -1    5.10    4.30
  10  -1   1    0.80    7.70
 -10  -1  -1   -4.10    4.00
 -10   1  -1   -1.70    4.10
  10   1   1    6.70    7.10
 -11  -1  -1    2.40    3.70
  11   1   1   -3.10    5.70
 -11   1  -1    0.60    3.80
 -12  -1  -1    3.20    2.70
 -12   1  -1    7.20    3.00
 -12  -2   1   -5.20    4.00
 -12   2   1    1.20    2.90
 -11  -2   1    5.00    3.70
  11  -2  -1    4.40    7.40
  11   2  -1    7.50    5.90
 -11   2   1   10.20    4.10
  10  -2  -1   29.60    9.40
 -10  -2   1   29.50    5.30
  10   2  -1   22.30    8.00
 -10   2   1   34.30    5.40
   9  -2  -1   24.60    9.20
  -9  -2   1   11.20    7.50
  -9  -2   1    9.00    4.60
  -9   2   1    6.90    4.40
  -9   2   1   -7.70    7.50
   9   2  -1    6.20    8.40
   8  -2  -1   -3.10    6.80
  -8  -2   1    2.80    5.90
  -8  -2   1   -1.10    3.80
  -8   2   1   -7.70    8.80
   8   2  -1   18.80    7.80
  -8   2   1    8.90    6.60
  -8   2   1    7.20    3.90
   8   2  -1   18.70    8.80
  -7  -2   1   52.39    8.00
   7  -2  -1   52.59    7.90
  -7  -2   1   64.29    6.90
   7   2  -1   54.59    8.90
  -7   2   1   56.09    8.40
  -7   2   1   68.99    6.40
  -7   2   1   58.39   11.10
  -6  -2   1    0.80    3.80
   6  -2  -1    9.10    3.80
   6   2  -1    4.40    3.70
  -6   2   1    5.80    4.00
  -6   2   1    1.50    4.00
  -5  -2   1   68.89    7.90
   5  -2  -1   77.79    7.00
  -5  -2   1   62.49    6.40
  -5   2   1   64.59    7.90
   5   2  -1   79.09   13.00
   5   2  -1   76.69    7.70
  -5   2   1   63.89   11.10
  -5   2   1   61.89    7.80
  -4  -2   1  222.88   17.40
   4  -2  -1  202.08   19.90
  -4  -2   1  188.78   20.20
  -4  -2   1  180.28   13.60
   4  -2  -1  188.58   17.00
  -4  -2   1  224.28   14.60
   4  -2  -1  225.88   13.90
   4   2  -1  200.58   18.40
  -4   2   1  198.68   14.50
   4   2  -1  213.58   14.50
  -4   2   1  165.58   17.10
  -4   2   1  173.78   14.50
  -3  -2   1    9.40    3.40
   3  -2  -1   13.00    5.00
   3  -2  -1   11.40    2.10
  -3  -2   1    9.60    2.70
   3  -2  -1    7.50    3.30
  -3  -2   1    4.90    4.90
  -3  -2   1    7.90    1.70
  -3   2   1    5.70    3.30
   3   2  -1   11.70    2.60
   3   2  -1    5.80    5.00
  -3   2   1    9.20    2.60
   3   2  -1    3.50    3.50
  -3   2   1    6.80    2.30
  -3   2   1   10.70    5.50
   2  -2  -1  381.56   25.90
  -2  -2   1  406.76   26.50
  -2  -2   1  376.56   26.40
   2  -2  -1  405.56   27.30
  -2  -2   1  392.06   24.80
   2   2  -1  359.96   24.60
  -2   2   1  407.36   26.40
  -2   2   1  361.46   24.70
   2   2  -1  317.67   27.60
  -2   2   1  381.36   24.80
   2   2  -1  372.36   26.10
   1  -2  -1  730.03   45.80
   1  -2  -1  681.23   45.30
  -1  -2   1  664.73   46.20
  -1  -2   1  708.33   45.40
  -1   2   1  676.83   44.40
  -1   2   1  667.73   44.40
  -1   2   1  701.23   45.40
   1   2  -1  707.13   46.20
   1   2  -1  646.84   44.30
  -1   2   1  781.82   45.60
   0  -2   1  700.03   45.40
   0  -2  -1  691.93   45.40
   0  -2   1  679.03   45.20
   0  -2   1  709.43   45.40
   0   2  -1  678.33   45.30
   0   2   1  764.92   45.60
   0   2  -1  634.24   44.50
   0   2  -1  673.63   44.50
   0   2  -1  713.63   44.60
   0   2   1  673.03   44.70
   0   2   1  789.92   44.80
  -1  -2  -1 1229.78   83.49
  -1  -2  -1 1294.77   82.29
   1  -2   1 1374.86   82.59
   1  -2   1 1170.78   83.29
  -1  -2  -1 1337.47   82.09
   1   2   1 1180.58   81.99
  -1   2  -1 1327.47   82.09
  -1   2  -1 1242.68   83.49
   1   2   1 1276.67   82.19
   1   2   1 1266.17   81.99
   1   2   1 1373.56   83.39
  -1   2  -1 1414.46   82.69
  -1   2  -1 1343.37   81.99
  -1   2  -1 1254.37   81.89
   2  -2   1   54.89    9.40
   2  -2   1   80.49    7.00
   2  -2   1   79.99    6.00
  -2  -2  -1   77.09    8.20
  -2  -2  -1   62.69    6.30
  -2  -2  -1   88.69    8.70
  -2  -2  -1   80.99    6.50
  -2   2  -1   80.49    6.10
   2   2   1   87.39   10.10
   2   2   1   81.29    7.50
  -2   2  -1   76.09    6.40
  -2   2  -1   80.19    7.60
  -2   2  -1   91.79    8.60
   2   2   1   78.99    6.30
   3  -2   1   -5.40    4.70
  -3  -2  -1   11.10    3.30
   3  -2   1    0.80    3.10
  -3  -2  -1    4.10    2.40
  -3  -2  -1   12.50    4.20
  -3  -2  -1    3.20    1.90
   3  -2   1    6.50    2.80
  -3   2  -1    5.80    2.40
   3   2   1    3.40    5.70
   3   2   1    8.50    4.00
  -3   2  -1    3.60    3.40
  -3   2  -1    3.90    2.90
   3   2   1    4.80    2.30
  -3   2  -1    3.40    2.20
   4  -2   1   18.70    5.00
  -4  -2  -1   22.60    5.70
  -4  -2  -1   24.10    4.10
   4  -2   1    1.90    8.40
  -4  -2  -1   19.10    6.80
   4   2   1   25.10    4.80
   4   2   1    8.70   10.10
   4   2   1   25.70    7.50
  -4   2  -1   25.10    6.30
  -4   2  -1   23.70    4.10
  -4   2  -1   19.50    4.40
   5  -2   1   -4.70    4.40
  -5  -2  -1    1.10    3.30
  -5  -2  -1   -1.30    4.00
  -5  -2  -1   -0.40    6.00
   5   2   1   -6.30    8.60
  -5   2  -1    3.40    4.80
  -5   2  -1    4.70    4.10
   5   2   1   -7.20    4.10
   6  -2   1   10.20    4.90
  -6  -2  -1   -0.90    3.30
  -6  -2  -1    5.20    3.90
   6   2   1    1.40    4.50
  -6   2  -1   10.10    4.30
  -6   2  -1    5.40    4.20
   7  -2   1   27.70    6.80
  -7  -2  -1   27.60    4.10
  -7  -2  -1   26.20    5.80
   7  -2   1   32.90    6.50
  -7   2  -1   28.60    4.20
  -7   2  -1   27.50    6.40
   7   2   1   17.30    7.70
   7   2   1   26.80    7.00
  -7   2  -1   29.60    4.60
  -7   2  -1   28.40    6.00
   8  -2   1   41.40    9.10
  -8  -2  -1   47.40    6.50
  -8  -2  -1   47.50    8.00
  -8   2  -1   44.00    6.50
  -8   2  -1   43.10    8.90
   8   2   1   53.79    9.40
  -8   2  -1   37.20    6.70
  -8   2  -1   42.40   11.60
   9  -2   1   -6.80    8.60
  -9  -2  -1   16.20    4.60
  -9  -2  -1   25.10    8.40
   9   2   1    8.40    7.70
  -9   2  -1   14.90    4.70
   9   2   1   58.89   19.40
  -9   2  -1   40.10   10.60
  10  -2   1    4.70    8.30
 -10  -2  -1   19.60    4.50
 -10   2  -1   18.30    4.60
  10   2   1   18.50    7.10
 -11  -2  -1    0.40    3.20
 -11   2  -1    2.90    3.60
  11   2   1    8.70    5.50
 -12   2  -1    8.50    3.10
  11  -3  -1   32.20   10.20
 -11  -3   1   42.40    5.40
  11   3  -1   40.40    7.30
 -11   3   1   36.60    6.00
 -10  -3   1   64.69    7.30
  10  -3  -1   59.99   10.80
 -10   3   1   69.09    7.60
  10   3  -1   64.09   10.50
   9  -3  -1   39.70    9.60
  -9  -3   1   56.89    9.70
  -9  -3   1   49.40    7.10
  -9   3   1   33.30    9.40
  -9   3   1   52.59    7.00
   9   3  -1   48.40    9.70
   9   3  -1   33.30   12.10
  -8  -3   1  108.19   12.80
   8  -3  -1  103.59   12.10
  -8  -3   1  115.19    9.90
  -8   3   1  124.39   10.00
  -8   3   1  134.69   12.90
  -8   3   1   95.09   14.10
   8   3  -1  130.69   16.20
   8   3  -1  101.19   14.60
  -8   3   1  112.49   12.00
  -7  -3   1   -1.70    4.60
  -7  -3   1   -2.30    4.40
   7  -3  -1   -0.10    5.90
  -7   3   1    1.80    3.10
  -7   3   1    2.90    5.00
   7   3  -1    4.70    5.10
  -7   3   1   -5.30    4.70
   7   3  -1    7.90    7.60
  -6  -3   1   14.20    5.00
  -6   3   1   12.40    4.70
   6   3  -1    9.50    4.50
  -6   3   1    7.40    4.60
  -5  -3   1  192.58   15.10
   5  -3  -1  230.48   14.50
  -5   3   1  190.08   15.40
  -5   3   1  186.18   15.40
   5   3  -1  179.68   20.80
   5   3  -1  189.68   14.90
  -4  -3   1  239.38   16.20
   4  -3  -1  245.78   15.10
  -4  -3   1  207.38   21.90
   4  -3  -1  231.98   22.90
  -4  -3   1  207.28   18.80
  -4  -3   1  200.88   15.30
   4   3  -1  249.88   16.20
  -4   3   1  201.18   16.30
  -4   3   1  196.48   19.40
  -4   3   1  207.88   16.30
   4   3  -1  232.98   19.90
  -3  -3   1   30.60    4.50
  -3  -3   1   31.20    6.20
   3  -3  -1   37.70    3.20
   3  -3  -1   41.00    8.30
  -3  -3   1   27.80    2.90
   3  -3  -1   25.80    5.20
  -3  -3   1   28.00    5.60
   3   3  -1   26.20    3.80
  -3   3   1   34.60    4.40
  -3   3   1   36.10    4.50
  -3   3   1   28.10    5.70
   3   3  -1   24.80    5.60
  -3   3   1   28.70    5.80
   2  -3  -1 3493.15  220.38
  -2  -3   1 3565.84  219.78
   2  -3  -1 3404.16  218.88
  -2  -3   1 3545.65  220.38
  -2   3   1 3548.55  219.38
  -2   3   1 3525.45  219.28
   2   3  -1 3330.67  220.48
   2   3  -1 3258.77  218.88
  -2   3   1 3429.36  217.58
  -2   3   1 3262.17  217.78
   1  -3  -1 7990.20  540.05
  -1  -3   1 8192.88  539.25
   1  -3  -1 9073.29  538.75
  -1  -3   1 8557.14  538.15
  -1   3   1 8798.42  538.45
   1   3  -1 8154.18  537.95
   1   3  -1 8751.62  538.95
   0  -3   1  739.63   49.80
   0  -3   1  772.82   49.90
   0  -3  -1  745.33   50.09
   0  -3  -1  740.83   49.00
   0  -3   1  817.42   50.39
   0  -3  -1  782.52   49.10
   0   3  -1  757.32   48.80
   0   3   1  833.42   49.10
   0   3   1  820.72   50.29
   0   3  -1  752.42   48.80
   0   3   1  741.53   48.90
   0   3   1  756.02   48.70
   0   3  -1  700.13   48.90
  -1  -3  -1 2641.74  162.98
   1  -3   1 2519.85  161.78
   1  -3   1 2293.27  162.38
  -1  -3  -1 2574.94  161.08
  -1  -3  -1 2587.84  161.08
  -1   3  -1 2376.26  160.68
  -1   3  -1 2779.62  162.18
   1   3   1 2551.44  161.08
   1   3   1 2401.36  160.88
  -1   3  -1 2749.12  163.08
  -1   3  -1 2597.34  161.08
  -1   3  -1 2529.85  160.88
   1   3   1 2431.66  161.08
   1   3   1 2573.34  162.68
   2  -3   1  849.81   53.59
   2  -3   1  817.52   54.79
  -2  -3  -1  779.72   56.49
  -2  -3  -1  860.11   55.09
  -2   3  -1  885.31   55.29
  -2   3  -1  818.52   56.19
  -2   3  -1  875.21   53.89
   2   3   1  861.71   54.69
   2   3   1  844.62   56.59
   2   3   1  750.02   53.99
   2   3   1  896.01   55.19
  -3  -3  -1    4.70    3.90
   3  -3   1    8.20    3.20
   3  -3   1    4.30    2.80
   3  -3   1    3.50    6.20
  -3  -3  -1    5.00    2.80
  -3  -3  -1    5.60    2.30
  -3  -3  -1    9.30    4.60
   3   3   1    3.90    3.60
  -3   3  -1    5.60    2.60
   3   3   1    6.00    2.50
   3   3   1    2.30    6.00
  -3   3  -1    3.50    2.60
  -3   3  -1   10.10    3.90
  -3   3  -1   10.80    4.10
  -4  -3  -1  825.92   51.19
   4  -3   1  755.22   53.09
  -4  -3  -1  827.12   53.99
  -4  -3  -1  840.22   50.99
   4   3   1  820.72   54.89
  -4   3  -1  690.93   51.09
  -4   3  -1  789.52   51.79
  -4   3  -1  692.73   53.49
   4   3   1  839.62   51.69
  -5  -3  -1  529.45   32.70
  -5  -3  -1  500.35   33.00
   5   3   1  466.55   38.80
   5   3   1  521.75   33.80
  -5   3  -1  495.15   33.10
  -5   3  -1  475.25   36.60
  -5   3  -1  438.76   33.50
   6  -3   1   42.10    7.50
  -6  -3  -1   56.39    6.90
  -6  -3  -1   48.90    6.70
  -6   3  -1   45.70    6.70
   6   3   1   40.70    7.40
  -6   3  -1   49.60    7.60
   7  -3   1   23.50    5.60
  -7  -3  -1   17.80    3.80
  -7  -3  -1   21.20    5.50
  -7   3  -1   23.50    6.70
   7   3   1   21.90    7.60
  -7   3  -1   21.60    4.00
  -7   3  -1   16.30    3.70
   7   3   1   15.50    6.60
  -7   3  -1   34.70    6.40
  -8  -3  -1   40.70    8.20
  -8  -3  -1   41.90    6.50
   8  -3   1   42.40    8.80
  -8   3  -1   57.19    8.50
   8   3   1   28.10   10.00
  -8   3  -1   47.40    8.10
  -8   3  -1   62.29   10.60
   8   3   1   57.39    9.30
  -8   3  -1   54.09    6.70
   9  -3   1   -4.40    8.90
  -9  -3  -1    2.50    4.00
  -9  -3  -1    5.90    7.70
  -9   3  -1   33.60   14.30
  -9   3  -1    4.60    4.20
  -9   3  -1    2.40    4.00
   9   3   1   21.30   12.20
   9   3   1    5.60    7.30
 -10  -3  -1   56.99    7.00
  10  -3   1   56.69   10.20
 -10   3  -1   71.89    7.50
  10   3   1   50.59    9.30
 -11  -3  -1   -5.60    4.10
 -11   3  -1    9.50    3.80
  11   3   1    4.60    5.20
  11  -4  -1  -13.20    7.30
 -11  -4   1    0.10    3.00
  11   4  -1    5.10    5.20
  10  -4  -1   -9.10    8.70
 -10  -4   1   -3.70    3.70
  10   4  -1   13.80    6.70
 -10   4   1    6.70    4.00
  -9  -4   1    6.20    4.10
   9  -4  -1    6.20    8.20
  -9   4   1    3.00    4.10
  -9   4   1    4.70    3.70
   9   4  -1   19.50    8.10
  -8  -4   1   -4.60    6.10
   8  -4  -1    7.30    6.00
   8   4  -1   -2.90    7.60
  -8   4   1   -2.70    6.70
  -8   4   1   11.50    4.20
  -8   4   1   10.60    7.40
   8   4  -1   -6.90    7.30
  -8   4   1    4.70    3.80
  -7  -4   1   47.70    6.60
  -7  -4   1   42.90    7.50
   7  -4  -1   45.80    6.70
  -7   4   1   41.40    8.00
  -7   4   1   46.20    7.70
   7   4  -1   59.69    9.60
  -7   4   1   40.50    7.40
  -7   4   1   46.20    5.90
   7   4  -1   52.19    8.70
  -6  -4   1   10.40    4.80
  -6   4   1   11.30    4.70
   6   4  -1   11.50    4.60
  -6   4   1   19.10    7.80
  -5  -4   1  648.94   41.10
   5   4  -1  603.14   47.70
  -5   4   1  553.64   41.10
   5   4  -1  663.43   41.40
  -5   4   1  614.24   41.60
  -4  -4   1  618.84   40.70
   4  -4  -1  633.74   49.30
  -4  -4   1  632.14   46.90
   4   4  -1  605.14   44.50
   4   4  -1  604.34   40.70
  -4   4   1  616.74   43.60
  -4   4   1  621.34   41.10
  -3  -4   1  491.45   36.70
  -3  -4   1  507.55   36.90
  -3  -4   1  514.45   34.10
   3  -4  -1  492.25   36.00
   3  -4  -1  557.34   38.80
  -3   4   1  562.54   38.70
  -3   4   1  535.75   34.20
   3   4  -1  480.05   36.50
  -3   4   1  541.85   34.30
  -3   4   1  524.75   36.70
   3   4  -1  483.45   33.80
   2  -4  -1  547.75   37.40
  -2  -4   1  522.45   36.10
  -2  -4   1  566.74   37.50
  -2  -4   1  512.85   35.30
  -2  -4   1  560.54   39.20
   2  -4  -1  605.64   39.40
   2   4  -1  528.35   37.10
  -2   4   1  596.04   35.90
  -2   4   1  549.54   35.90
   2   4  -1  535.35   38.90
   2   4  -1  518.95   35.60
  -2   4   1  594.34   38.00
  -2   4   1  529.25   37.80
   1  -4  -1  247.78   17.40
  -1  -4   1  218.68   18.40
  -1  -4   1  236.68   14.90
   1  -4  -1  240.88   16.80
  -1  -4   1  233.88   16.50
   1   4  -1  215.48   16.20
  -1   4   1  229.58   16.70
  -1   4   1  219.78   14.50
   1   4  -1  192.18   15.20
   1   4  -1  223.48   15.10
   1   4  -1  211.08   17.10
  -1   4   1  251.57   17.40
   0  -4   1  307.27   22.80
   0  -4   1  342.57   23.80
   0  -4  -1  318.07   23.50
   0  -4  -1  310.87   23.10
   0  -4  -1  348.47   22.10
   0  -4  -1  319.27   21.80
   0  -4   1  322.87   22.80
   0  -4   1  308.57   22.90
   0   4   1  347.07   21.40
   0   4  -1  331.97   21.50
   0   4  -1  329.37   21.50
   0   4   1  338.07   21.70
   0   4   1  351.56   21.80
   0   4  -1  300.07   21.60
   1  -4   1  961.30   62.49
  -1  -4  -1 1026.20   61.59
   1  -4   1 1029.80   63.49
  -1  -4  -1 1021.80   61.49
   1  -4   1  784.12   62.89
  -1  -4  -1 1001.10   64.09
   1   4   1  946.81   61.49
  -1   4  -1  961.40   61.49
  -1   4  -1  956.30   61.39
  -1   4  -1  903.31   60.99
   1   4   1  927.71   61.19
  -1   4  -1 1018.90   63.09
   1   4   1  944.01   61.49
  -2  -4  -1  548.35   35.90
  -2  -4  -1  534.25   35.10
  -2  -4  -1  497.65   38.40
   2  -4   1  524.75   34.50
   2  -4   1  537.25   36.10
   2   4   1  541.85   34.90
  -2   4  -1  555.44   35.20
   2   4   1  544.45   35.60
  -2   4  -1  574.94   36.90
   2   4   1  529.95   35.10
   2   4   1  555.24   38.00
  -2   4  -1  559.94   35.00
  -2   4  -1  444.96   37.30
  -3  -4  -1   13.90    6.10
  -3  -4  -1   15.20    5.60
  -3  -4  -1   16.00    4.20
   3  -4   1   15.80    3.20
   3  -4   1    9.30    4.10
  -3  -4  -1   12.90    3.40
   3  -4   1    5.10    7.80
  -3   4  -1   16.20    4.90
   3   4   1   17.70    3.70
   3   4   1   21.50    7.60
  -3   4  -1   15.20    3.70
  -3   4  -1   17.00    6.20
   3   4   1   22.40    4.60
  -3   4  -1   16.00    3.70
  -4  -4  -1   50.49    9.60
   4  -4   1   31.10   14.10
  -4  -4  -1   52.09    7.30
  -4   4  -1   59.89    9.40
  -4   4  -1   50.89    7.70
   4   4   1   54.39    7.20
  -4   4  -1   49.99    6.90
   4   4   1   59.99    9.30
  -5  -4  -1   15.40    4.70
  -5  -4  -1   14.80    3.80
   5  -4   1   10.40    4.60
   5   4   1   11.90    4.60
  -5   4  -1    9.60    4.30
   5   4   1   17.80    9.60
  -5   4  -1    8.40    8.20
  -5   4  -1   12.70    4.90
  -6  -4  -1  130.49   11.50
  -6   4  -1  156.68   15.40
  -6   4  -1  140.19   11.80
   6   4   1  119.69   12.50
  -6   4  -1  144.39   12.00
  -7  -4  -1  115.89    9.40
  -7  -4  -1  102.99   11.30
   7   4   1  112.89   13.00
  -7   4  -1  126.89   11.50
   7   4   1  115.99   11.80
  -7   4  -1  126.99   10.00
   7   4   1   94.99   12.70
  -7   4  -1  124.79   12.90
  -7   4  -1  117.09    9.50
  -8  -4  -1   46.50    6.70
  -8  -4  -1   58.99    9.90
   8  -4   1   62.09   10.10
  -8   4  -1   81.19   10.10
  -8   4  -1   53.49    7.00
  -8   4  -1   60.19   10.30
   8   4   1   38.70   10.90
  -8   4  -1   49.10    8.10
   8   4   1   55.19    9.10
  -9  -4  -1   19.70    4.60
   9  -4   1   28.70    9.00
  -9   4  -1    9.30    4.30
  -9   4  -1   18.90    4.50
   9   4   1   19.60    7.30
 -10  -4  -1    9.10    5.80
  10   4   1    5.50    6.20
 -10   4  -1   12.00    4.20
 -11   4  -1    8.20    3.60
  11   4   1    5.70    6.30
  11   5  -1   24.00    6.50
  10  -5  -1   20.40    9.20
  10   5  -1   15.30    6.80
  -9  -5   1   -4.20    3.90
   9  -5  -1    1.40    7.80
  -9   5   1    6.60    4.80
  -9   5   1    2.00    3.70
   9   5  -1    5.90    7.60
  -8  -5   1   36.30    6.20
  -8  -5   1   46.70    8.60
   8  -5  -1   34.60    7.00
   8   5  -1   28.80    8.70
  -8   5   1   52.99    6.60
  -8   5   1   38.00    5.70
  -8   5   1   41.70    9.30
   8   5  -1   13.20    9.20
  -8   5   1   42.90   10.00
   7  -5  -1   22.80    5.00
  -7  -5   1   23.50    6.50
  -7  -5   1   18.90    4.60
   7   5  -1   22.20    5.30
  -7   5   1   18.80    5.10
  -7   5   1   19.10    7.10
   7   5  -1   20.80    8.10
   7   5  -1   25.80    7.00
  -7   5   1   17.30    4.00
  -7   5   1   30.70    7.10
  -6  -5   1   11.30    5.00
   6   5  -1   15.00    6.60
  -6   5   1    9.30    3.10
  -6   5   1   13.80    5.20
  -6   5   1   12.50    4.40
  -6   5   1   13.40    5.10
  -6   5   1   12.90    4.00
   6   5  -1   19.20    5.40
  -5  -5   1   86.09    8.80
  -5   5   1   80.99    9.10
  -5   5   1   74.19    9.10
   5   5  -1   91.49    8.80
   4  -5  -1  165.78   20.50
  -4  -5   1  167.18   13.60
  -4   5   1  146.29   17.60
   4   5  -1  170.98   13.00
  -4   5   1  162.98   13.50
   4   5  -1  174.28   18.10
  -4   5   1  161.68   13.40
  -3  -5   1   23.10    7.60
  -3  -5   1   18.70    7.40
   3  -5  -1   24.40    8.60
  -3  -5   1   18.50    5.50
   3   5  -1   23.60    4.50
  -3   5   1   25.20    5.10
  -3   5   1   25.60    7.30
  -3   5   1   27.40    5.00
   3   5  -1   22.10    6.30
  -3   5   1   12.90    7.50
   2  -5  -1  421.36   30.90
  -2  -5   1  433.26   33.40
   2  -5  -1  441.46   28.00
  -2  -5   1  468.25   30.80
  -2  -5   1  421.76   28.40
   2  -5  -1  457.35   32.90
   2   5  -1  408.46   32.20
  -2   5   1  435.46   29.00
  -2   5   1  482.05   32.00
  -2   5   1  463.95   29.00
   2   5  -1  417.86   30.30
   2   5  -1  413.16   28.60
  -2   5   1  389.96   31.40
  -1  -5   1  300.77   20.90
   1  -5  -1  288.97   21.80
  -1  -5   1  315.27   23.90
  -1  -5   1  298.27   19.40
  -1  -5   1  225.78   21.20
   1  -5  -1  315.27   22.20
  -1   5   1  333.97   22.50
  -1   5   1  287.17   19.00
   1   5  -1  274.17   19.80
   1   5  -1  290.77   19.50
  -1   5   1  303.07   19.80
  -1   5   1  306.47   19.80
   1   5  -1  273.97   21.00
   0  -5  -1  884.41   58.49
   0  -5   1  799.02   59.59
   0  -5  -1  834.42   59.99
   0  -5   1  856.21   59.79
   0  -5  -1  928.61   60.79
   0  -5   1 1033.30   61.59
   0  -5   1  890.31   59.49
   0   5   1  937.91   58.39
   0   5   1  945.21   57.89
   0   5  -1  965.60   58.09
   0   5  -1  946.51   58.09
   0   5  -1  844.02   58.19
   1  -5   1  425.46   29.20
  -1  -5  -1  433.06   27.70
  -1  -5  -1  448.86   31.40
  -1  -5  -1  323.87   29.20
  -1  -5  -1  441.96   27.80
   1  -5   1  447.16   30.10
  -1   5  -1  427.56   27.70
  -1   5  -1  421.96   27.70
   1   5   1  422.36   27.80
  -1   5  -1  402.76   27.10
   1   5   1  411.86   27.40
   2  -5   1   49.60    6.90
  -2  -5  -1   56.49    6.40
  -2  -5  -1   43.20    9.50
  -2  -5  -1   48.60    6.20
   2  -5   1   47.10    8.90
   2   5   1   47.00    8.60
  -2   5  -1   49.30    9.00
  -2   5  -1   65.89    8.90
  -2   5  -1   60.09    6.00
   2   5   1   48.30    5.30
   2   5   1   45.50    5.90
   2   5   1   50.39    5.90
  -2   5  -1   59.99    5.70
  -3  -5  -1   26.40    7.00
  -3  -5  -1   24.20    8.90
  -3  -5  -1   29.70    6.40
   3  -5   1   21.80    5.90
   3  -5   1   26.30    4.00
   3  -5   1   21.00   10.20
  -3  -5  -1   16.30    5.00
   3   5   1   18.80    5.50
  -3   5  -1   30.90    5.10
  -3   5  -1   30.30    7.80
  -3   5  -1   20.20    5.90
   3   5   1   27.10    4.60
  -4  -5  -1  101.29    8.30
   4  -5   1   66.69   21.40
  -4  -5  -1  100.49    9.80
   4   5   1   88.39   12.50
  -4   5  -1   96.29   10.20
   4   5   1  100.09    9.10
  -4   5  -1   69.29   14.60
  -5  -5  -1   72.29    8.00
  -5   5  -1   69.29    9.00
   5   5   1   67.79    8.10
  -5   5  -1   65.39    7.50
   5   5   1   70.79   13.50
  -6  -5  -1    2.70    4.20
  -6   5  -1    5.80    5.30
  -6   5  -1    5.20    2.90
  -6   5  -1    0.90    3.80
   6   5   1   -3.40    4.40
   6   5   1   -7.90    5.40
  -6   5  -1   -1.00    6.70
  -7  -5  -1   68.79    9.50
   7  -5   1   75.69    8.20
  -7   5  -1   69.49    8.30
   7   5   1   66.79    9.80
  -7   5  -1   72.89    7.30
  -7   5  -1   72.99    9.80
   7   5   1   59.19   10.30
   7   5   1   88.49   11.50
  -7   5  -1   73.39   10.80
   8  -5   1   33.90    7.90
  -8  -5  -1   40.90    8.10
   8   5   1   55.59    8.50
   8   5   1   25.40   10.60
  -8   5  -1   41.30    7.20
  -8   5  -1   51.29   10.10
  -8   5  -1   48.30    8.60
  -8   5  -1   38.00    6.30
   8   5   1   27.70    8.20
   9  -5   1   -9.80    8.20
  -9   5  -1   -1.90    3.80
   9   5   1   -1.20    6.40
  -9   5  -1    2.10    3.90
 -10   5  -1   -3.80    3.70
  10   5   1    1.10    5.80
 -10   5  -1    5.30    3.70
 -11   5  -1    6.30    3.50
  11   5   1    7.20    4.80
  11   6  -1   24.80    5.20
 -11   6   1   28.50    5.00
  10  -6  -1   -0.90    8.70
 -10   6   1   19.40    5.10
 -10   6   1   14.40    4.20
  10   6  -1   15.00    6.10
   9  -6  -1    7.60    7.40
  -9   6   1    6.50    4.20
   9   6  -1   14.00    7.30
  -9   6   1    8.10    3.90
   8  -6  -1   -5.90    5.50
  -8  -6   1   10.70    9.10
  -8  -6   1    5.40    3.80
  -8   6   1   -1.00    3.90
   8   6  -1    9.80    9.50
   8   6  -1   -0.90    6.50
  -8   6   1   -1.50    4.40
  -8   6   1   -5.80    7.80
   8   6  -1   -4.10    7.20
  -8   6   1    3.80    9.20
  -7  -6   1   10.60    4.40
   7  -6  -1    3.40    4.60
  -7  -6   1   16.00    6.20
  -7   6   1   13.30    7.10
   7   6  -1    2.70    7.20
  -7   6   1   14.50    8.20
   7   6  -1   -1.60    5.60
  -7   6   1    4.20    4.90
  -7   6   1    6.60    3.50
   7   6  -1   12.90    4.90
  -6  -6   1  153.98   13.60
   6   6  -1  149.59   14.60
   6   6  -1  147.29   13.70
   6   6  -1  177.58   12.60
  -6   6   1  166.88   14.00
  -6   6   1  131.59   14.00
  -6   6   1  153.98   12.50
  -6   6   1  154.28   11.50
  -5  -6   1   48.40    7.20
   5   6  -1   53.49    6.90
  -5   6   1   40.00    7.10
  -4  -6   1  164.28   13.30
  -4   6   1  167.38   13.50
   4   6  -1  162.88   18.10
  -4   6   1  154.38   13.20
   4   6  -1  148.39   12.60
  -3  -6   1  624.24   44.60
  -3  -6   1  606.44   39.70
  -3  -6   1  559.44   38.70
  -3  -6   1  539.05   43.80
   3  -6  -1  657.93   45.70
   3   6  -1  555.64   38.90
  -3   6   1  623.04   39.60
   3   6  -1  535.75   41.30
  -3   6   1  610.14   39.40
  -3   6   1  614.04   43.90
  -2  -6   1  164.08   12.10
  -2  -6   1  149.69   19.20
   2  -6  -1  167.98   17.70
   2  -6  -1  166.48   11.20
  -2  -6   1  155.18   14.60
  -2   6   1  155.48   15.90
   2   6  -1  164.58   12.30
   2   6  -1  147.19   12.90
   2   6  -1  147.69   14.10
  -2   6   1  175.18   13.00
  -2   6   1  155.98   12.70
  -2   6   1  184.18   17.30
  -1  -6   1   37.50    5.70
  -1  -6   1   40.50   10.70
  -1  -6   1   27.20    6.30
   1  -6  -1   49.90    6.60
  -1  -6   1   35.20    4.50
   1  -6  -1   47.80    8.10
   1  -6  -1   42.10    8.60
  -1   6   1   35.10    3.40
  -1   6   1   32.70    5.60
   1   6  -1   37.30    4.70
  -1   6   1   55.09    9.70
  -1   6   1   38.10    5.30
   1   6  -1   33.30    5.20
   0  -6  -1    1.90    2.40
   0  -6  -1    3.60    4.50
   0  -6   1    3.40    4.10
   0  -6   1    4.40    4.50
   0  -6   1    6.40    6.30
   0  -6  -1    2.10    3.10
   0  -6   1    1.90    3.00
   0  -6  -1   -3.90    4.90
   0   6  -1   -1.20    3.00
   0   6  -1    1.40    2.20
   0   6  -1    5.30    2.50
   0   6   1    0.00    3.20
  -1  -6  -1  177.58   13.20
   1  -6   1  161.18   15.10
   1  -6   1  226.58   17.90
   1  -6   1  126.29   16.30
  -1  -6  -1  191.38   18.80
  -1  -6  -1  178.68   13.20
   1  -6   1  188.38   16.10
  -1   6  -1  174.28   12.40
  -1   6  -1  182.48   13.20
   1   6   1  179.78   12.80
  -1   6  -1  184.68   13.30
   1   6   1  188.18   13.70
   2  -6   1  673.33   47.40
   2  -6   1  745.53   49.60
  -2  -6  -1  703.23   45.40
  -2  -6  -1  706.03   52.09
  -2  -6  -1  681.43   45.90
   2   6   1  648.04   46.30
   2   6   1  662.73   45.00
   2   6   1  675.03   45.60
  -2   6  -1  709.43   48.70
  -2   6  -1  717.43   45.50
  -2   6  -1  703.33   45.30
  -3  -6  -1  189.88   21.80
  -3  -6  -1  202.78   16.80
   3  -6   1  164.38   31.20
   3  -6   1  199.58   14.10
  -3  -6  -1  212.58   17.90
   3   6   1  193.88   15.00
  -3   6  -1  184.78   19.40
   3   6   1  192.28   16.30
  -3   6  -1  208.88   15.20
  -3   6  -1  216.18   16.00
  -4  -6  -1    8.00    4.90
  -4  -6  -1   11.90    3.60
  -4   6  -1   12.20    9.00
   4   6   1    5.90    6.80
  -4   6  -1   10.50    4.40
   4   6   1   11.80    4.30
  -4   6  -1   11.00    4.90
  -5  -6  -1    8.10    4.80
  -5   6  -1   17.50    5.20
  -5   6  -1   15.70    5.40
   5   6   1    7.40    4.40
  -6  -6  -1   36.30    6.60
  -6   6  -1   34.80    7.30
  -6   6  -1   41.50    7.20
   6   6   1   32.30    7.10
  -6   6  -1   35.80    7.10
   6   6   1   55.09    9.00
  -6   6  -1   37.30    5.30
  -7  -6  -1    2.50    5.80
   7  -6   1    9.20    4.80
   7   6   1    9.60    6.80
  -7   6  -1    8.20    6.10
  -7   6  -1    0.30    3.40
   7   6   1   -5.30    5.50
  -7   6  -1   14.50    6.50
  -7   6  -1    3.70    4.50
   7   6   1  -11.10    5.40
  -8  -6  -1    7.90    8.90
   8  -6   1   17.90    6.50
  -8   6  -1   10.60    9.10
   8   6   1   13.20    7.50
   8   6   1    0.10   13.30
  -8   6  -1   12.40    4.10
   8   6   1    6.40    7.10
   9   6   1   16.30    6.80
  -9   6  -1   11.70    4.20
  -9   6  -1   10.00    4.00
  10   6   1   13.80    5.70
 -10   6  -1    3.20    5.00
 -10   6  -1    3.00    3.90
  11   6   1   27.30    5.00
 -11   6  -1   29.70    5.00
  11   7  -1   60.49    6.90
 -11   7   1   69.29    5.90
  10  -7  -1   -6.90   10.40
  10   7  -1   -1.30    5.40
 -10   7   1    0.40    3.20
 -10   7   1    7.80    3.70
   9  -7  -1   11.30    7.40
  -9   7   1    7.80    4.30
  -9   7   1    5.70    3.70
   9   7  -1   21.20    6.90
  -8  -7   1   15.70    7.80
   8  -7  -1   21.70    6.10
   8   7  -1   -3.70   10.00
  -8   7   1    9.90    8.90
  -8   7   1    9.50   10.70
  -8   7   1   19.70    5.50
   8   7  -1    8.10    6.70
   8   7  -1   21.30    7.60
  -8   7   1   12.90    4.10
  -7  -7   1    0.40    6.10
   7  -7  -1    0.70    5.10
  -7   7   1   -1.00    6.60
  -7   7   1    7.10    3.50
   7   7  -1   -1.10    4.40
  -7   7   1    2.00    6.90
  -7   7   1   -4.80    4.90
   7   7  -1    7.40    7.20
  -6  -7   1   29.40    6.90
   6   7  -1   42.80    7.70
   6   7  -1   35.70    6.40
   6   7  -1   40.60    7.40
  -6   7   1   31.20    5.40
  -6   7   1   26.60    7.10
  -6   7   1   34.90    5.00
  -6   7   1   36.40    7.80
  -6   7   1   34.50    5.40
  -5  -7   1   14.00    5.30
  -5   7   1   19.10    5.50
  -5   7   1   10.20    5.30
   5   7  -1   20.80    5.40
  -5   7   1   21.40    4.00
   5   7  -1   12.10    4.80
   5   7  -1   22.40    4.10
  -5   7   1   20.10    3.90
  -4  -7   1   52.79    8.60
  -4   7   1   55.09    7.90
   4   7  -1   56.09    7.10
  -4   7   1   64.19    8.10
  -3  -7   1  104.49   13.30
  -3  -7   1   90.09   10.50
   3  -7  -1   96.29   14.40
   3   7  -1   82.09   11.50
  -3   7   1  104.79   10.10
   3   7  -1   88.89    8.60
  -3   7   1   96.39    9.60
  -2  -7   1   46.20    8.20
   2  -7  -1   49.30    9.30
   2  -7  -1   48.40   10.60
   2   7  -1   41.00    7.60
  -2   7   1   41.10    7.20
  -2   7   1   60.99    7.30
   2   7  -1   47.00    8.20
   2   7  -1   46.10    6.10
  -2   7   1   70.19   12.10
   1  -7  -1  433.66   29.60
  -1  -7   1  342.27   26.90
  -1  -7   1  387.46   33.30
   1  -7  -1  385.56   30.90
  -1  -7   1  352.66   24.90
   1  -7  -1  353.86   26.70
  -1   7   1  382.36   25.60
   1   7  -1  387.96   25.10
  -1   7   1  401.96   25.90
   1   7  -1  357.56   25.90
  -1   7   1  341.87   24.20
   0  -7  -1  186.48   15.80
   0  -7  -1  196.78   15.80
   0  -7  -1  258.37   17.50
   0  -7   1  263.77   23.60
   0  -7  -1  191.88   20.90
   0  -7   1  213.68   17.60
   0   7   1  231.68   16.40
   0   7  -1  209.88   15.20
   0   7  -1  206.28   16.30
   0   7   1  221.08   15.00
   0   7  -1  223.68   15.60
   1  -7   1    6.60    6.30
  -1  -7  -1    9.60    3.30
  -1  -7  -1   13.60   10.20
   1  -7   1   26.70    9.30
  -1  -7  -1   12.50    3.60
  -1  -7  -1    7.30    3.90
   1  -7   1   14.90    6.00
  -1   7  -1   14.20    4.90
  -1   7  -1    7.00    2.80
   1   7   1   11.20    3.40
  -1   7  -1    9.00    3.80
   1   7   1   -0.40    4.40
   2  -7   1  156.38   20.10
  -2  -7  -1  198.28   15.30
  -2  -7  -1  195.08   15.00
  -2  -7  -1  199.28   15.10
  -2   7  -1  189.08   15.00
   2   7   1  185.58   14.20
   2   7   1  198.78   15.30
  -2   7  -1  202.48   15.10
  -3  -7  -1 1721.63  108.69
   3  -7   1 1448.46  114.89
  -3   7  -1 1825.22  108.39
  -3   7  -1 1627.14  107.69
   3   7   1 1648.44  108.49
  -3   7  -1 1646.34  112.09
   3   7   1 1730.23  107.69
  -4  -7  -1   -1.60    4.70
  -4   7  -1    1.40    3.90
  -4   7  -1   -3.70    3.60
   4   7   1    2.50    3.60
  -5  -7  -1   45.60    7.40
  -5   7  -1   38.10    7.20
  -5   7  -1   41.70    5.20
   5   7   1   51.69    8.00
   5   7   1   42.50    6.20
   5   7   1   57.69    7.90
  -5   7  -1   43.70    6.80
  -6  -7  -1  129.59   12.80
  -6   7  -1  156.78   12.50
  -6   7  -1  152.28   11.00
  -6   7  -1  153.38   13.50
   6   7   1  147.99   13.50
   6   7   1  115.59   13.60
  -6   7  -1  134.59   14.00
  -6   7  -1  130.59   11.20
   6   7   1  161.98   12.20
  -7  -7  -1   10.10    6.40
  -7   7  -1    9.10    7.20
   7   7   1   -2.60    7.10
   7   7   1   13.00    6.80
  -7   7  -1   13.10    7.30
  -7   7  -1    8.30    4.90
  -7   7  -1   13.50    3.90
   7   7   1    9.70    6.30
  -8  -7  -1   28.40    7.40
   8  -7   1   25.90    7.50
  -8   7  -1   17.90   10.20
   8   7   1   16.30    7.70
  -8   7  -1   25.00    4.40
   8   7   1   22.80    7.20
   8   7   1   12.80   12.00
  -8   7  -1   17.20    5.00
  -9   7  -1   15.70    4.10
   9   7   1   29.50    7.20
   9   7   1   27.00    6.70
  -9   7  -1   16.80    4.60
 -10   7  -1    4.30    3.30
 -10   7  -1    6.50    3.80
  10   7   1    3.50    5.10
 -11   7  -1   32.40    4.40
  11   7   1   38.00    5.80
 -10   8   1    0.50    3.60
 -10   8   1    1.00    2.90
  10   8  -1    2.70    4.90
   9  -8  -1    8.40    7.40
   9   8  -1   -8.40    5.90
  -9   8   1   -1.10    3.20
  -9   8   1   -0.40    4.10
   8  -8  -1   18.30    6.10
  -8   8   1   24.70    4.30
   8   8  -1   13.50    6.80
   8   8  -1   12.70    7.10
  -8   8   1   21.70    5.70
   7  -8  -1   -0.50    5.00
  -7  -8   1    6.50    7.00
   7   8  -1    4.60    6.90
  -7   8   1    0.40    7.90
   7   8  -1    8.60    5.00
  -7   8   1   -3.80    7.30
   7   8  -1    1.80    7.60
  -7   8   1    0.50    3.30
  -7   8   1   -2.20    5.00
  -6  -8   1   57.09   10.20
  -6   8   1  106.49   16.80
   6   8  -1   81.49   10.90
  -6   8   1   61.39    7.90
   6   8  -1   72.59   10.60
  -6   8   1   79.49    7.40
  -6   8   1   73.39   11.70
   6   8  -1   77.89    8.30
  -6   8   1   86.99    9.20
  -5  -8   1   85.39    9.70
   5   8  -1   81.99    9.70
  -5   8   1   89.39   10.50
  -5   8   1   87.69    8.20
  -5   8   1   56.69    9.90
  -5   8   1   68.49    7.20
   5   8  -1   82.89    7.90
  -5   8   1   76.89    7.30
   5   8  -1   78.09    9.30
  -4  -8   1    1.10    5.10
  -4   8   1    0.40    4.00
  -4   8   1    2.90    3.00
   4   8  -1   -1.40    3.00
   4   8  -1    6.50    4.20
  -4   8   1    0.00    4.60
   4   8  -1    2.70    3.70
  -3  -8   1  214.28   17.20
   3  -8  -1  240.48   25.60
  -3   8   1  202.08   16.60
  -3   8   1  207.18   16.40
   3   8  -1  202.88   15.50
  -2  -8   1    1.40    5.60
   2  -8  -1    0.90    8.40
  -2  -8   1    2.80    4.00
   2   8  -1    4.00    4.80
  -2   8   1    7.30    4.20
   2   8  -1   10.00    3.60
  -2   8   1    7.20    4.90
  -1  -8   1    8.90    3.50
  -1  -8   1    3.90    5.50
   1  -8  -1    6.50    5.70
   1  -8  -1    5.90    7.60
  -1  -8   1   16.40    6.00
  -1   8   1   16.90    5.40
   1   8  -1   14.30    3.60
   1   8  -1   10.60    5.00
  -1   8   1    8.80    2.40
   0  -8   1    9.70    5.40
   0  -8   1    0.20    8.30
   0  -8  -1    4.70    3.70
   0  -8  -1   -4.20    5.50
   0   8  -1    3.10    4.60
   0   8   1    6.30    4.70
   0   8   1    3.70    2.70
   0   8  -1    7.50    3.10
   1  -8   1   39.30    8.90
  -1   8  -1   40.70    6.50
   1   8   1   42.50    7.30
  -1   8  -1   38.50    4.70
  -1   8  -1   34.00    6.00
   1   8   1   36.00    5.20
  -2  -8  -1   -0.60    4.30
   2  -8   1   -7.60    9.40
  -2   8  -1   -1.00    3.80
   2   8   1    3.80    3.10
  -2   8  -1    1.70    3.70
   2   8   1    5.20    4.90
  -3  -8  -1   56.59    9.20
  -3  -8  -1   79.99   10.60
  -3   8  -1   75.49    8.70
   3   8   1   70.39    7.60
  -3   8  -1   70.29    7.90
  -4  -8  -1    1.00    5.20
   4   8   1    8.20    4.00
   4   8   1    3.20    4.10
  -4   8  -1    6.90    4.60
  -4   8  -1    1.80    3.10
   4   8   1    5.00    3.00
  -4   8  -1    1.10    4.10
  -5  -8  -1   23.60    6.80
  -5   8  -1   16.40    6.00
   5   8   1   27.40    4.80
  -5   8  -1   20.50    3.80
  -5   8  -1   16.20    4.00
   5   8   1   21.50    6.20
   5   8   1   17.40    5.90
  -5   8  -1   28.80    6.30
  -5   8  -1   20.80    4.60
  -6  -8  -1   54.09    8.80
  -6   8  -1   65.49    6.70
  -6   8  -1   66.59    9.00
  -6   8  -1   58.49    9.60
   6   8   1   70.29   10.20
  -6   8  -1   50.19   10.00
  -6   8  -1   71.99    7.50
   6   8   1   55.19    9.70
   6   8   1   66.39    8.40
  -7  -8  -1   14.20    7.10
   7  -8   1    7.30    5.00
  -7   8  -1    1.30    5.00
  -7   8  -1   -1.00    3.20
   7   8   1   -0.20    7.50
   7   8   1   -1.20    6.30
  -7   8  -1  -12.80   10.20
  -7   8  -1   -0.80    7.40
   7   8   1    3.30    6.10
  -8   8  -1   -0.90    3.40
   8   8   1   13.10    7.20
  -8   8  -1   -5.30    4.40
   8   8   1    2.00    6.30
   9   8   1   11.30    6.10
  -9   8  -1    5.20    3.40
  -9   8  -1    5.60    4.20
   9   8   1    9.40    5.90
 -10   8  -1   43.20    5.30
 -10   8  -1   47.40    6.20
  10   8   1   39.50    6.80
 -10   9   1    0.70    3.30
  10   9  -1   -1.70    4.30
   9  -9  -1   22.80    7.50
  -9   9   1    3.60    4.20
  -9   9   1    6.90    3.10
   9   9  -1    3.80    5.90
   9   9  -1    6.30    5.60
   8  -9  -1   -1.80    5.50
   8   9  -1    2.50    6.30
   8   9  -1    8.40    6.70
  -8   9   1   -5.60    4.80
  -8   9   1    7.20    3.30
  -7  -9   1   79.39   12.40
   7  -9  -1   80.09    8.90
   7   9  -1   78.49   11.50
   7   9  -1   69.99   13.50
  -7   9   1   76.59    7.40
  -7   9   1   82.69   14.50
   7   9  -1   77.59    9.60
  -7   9   1   73.29   10.50
  -7   9   1   95.09   13.70
  -6  -9   1   46.10    8.90
  -6   9   1   56.09    6.50
   6   9  -1   64.89   10.30
   6   9  -1   56.69    7.80
  -6   9   1   48.90    8.60
   6   9  -1   58.99    8.60
  -6   9   1   66.99   10.80
  -6   9   1   53.09   10.10
  -6   9   1   43.80    7.10
  -5  -9   1   41.60   10.90
  -5   9   1   45.80    6.90
   5   9  -1   49.00    8.80
  -5   9   1   44.10   10.20
  -5   9   1   61.59   10.40
  -5   9   1   39.10    6.00
  -5   9   1   45.30    6.10
   5   9  -1   62.69    6.90
  -4  -9   1   -0.70    5.60
  -4   9   1    2.10    3.10
  -4   9   1    5.60    5.20
   4   9  -1    7.30    3.50
   4   9  -1    8.60    4.30
  -4   9   1    0.30    3.30
   4   9  -1    1.60    4.20
  -4   9   1    0.20    4.60
  -3  -9   1   33.80    7.80
   3   9  -1   23.90    4.00
  -3   9   1   23.90    4.60
  -3   9   1   32.70    6.90
   3   9  -1   20.30    4.90
  -3   9   1   25.30    3.90
  -3   9   1   24.50    5.90
   3   9  -1   17.70    4.40
  -2   9   1    6.10    5.00
   2   9  -1   -1.70    3.00
  -2   9   1    4.30    4.10
   1  -9  -1   43.10    6.90
  -1  -9   1   36.00    5.90
   1   9  -1   58.59    7.70
  -1   9   1   51.19    7.50
   1   9  -1   52.59    6.10
   0  -9  -1   17.30    4.60
   0  -9   1   14.90    4.00
   0   9   1   20.80    4.30
   0   9  -1   16.00    5.40
   0   9   1   18.80    5.50
   0   9  -1   15.80    3.70
   1  -9   1   17.50   14.80
  -1  -9  -1   16.50    4.60
  -1   9  -1   14.70    3.80
  -1   9  -1   21.30    4.80
  -1   9  -1   18.70    5.30
   1   9   1   19.00    4.10
   1   9   1   18.00    5.80
  -2  -9  -1   17.20    5.50
   2   9   1   33.20    6.70
  -2   9  -1   19.90    5.10
  -2   9  -1   20.10    5.50
   2   9   1   15.60    4.30
  -3  -9  -1  198.88   18.10
   3   9   1  226.28   15.20
   3   9   1  196.68   15.70
  -3   9  -1  195.28   14.60
   3   9   1  206.68   14.70
  -3   9  -1  206.48   16.80
  -4  -9  -1   27.60    7.30
   4   9   1   31.60    5.50
  -4   9  -1   28.90    6.60
   4   9   1   33.00    6.50
  -4   9  -1   30.90    4.70
  -4   9  -1   39.30    7.30
  -4   9  -1   32.40    5.90
   4   9   1   37.60    6.00
  -4   9  -1   33.90    4.60
  -5  -9  -1  233.38   23.50
  -5   9  -1  220.58   21.20
  -5   9  -1  215.48   15.80
   5   9   1  205.18   16.40
  -5   9  -1  223.18   17.50
  -5   9  -1  173.98   14.80
  -5   9  -1  196.88   14.90
   5   9   1  214.58   15.50
  -6  -9  -1   94.79   11.80
  -6   9  -1  102.89    8.70
   6   9   1  115.89   10.60
   6   9   1   85.59   13.50
  -6   9  -1  100.49   11.10
  -6   9  -1  100.09   13.00
  -6   9  -1   92.09   13.20
   6   9   1   98.79   11.40
  -6   9  -1   96.79   13.30
  -7  -9  -1   82.19   11.50
   7  -9   1   74.69    8.60
   7   9   1   35.60   12.20
  -7   9  -1   59.99    9.50
   7   9   1   53.89    8.50
   7   9   1   47.50    8.50
  -7   9  -1   67.69   12.70
  -7   9  -1   58.29    6.60
   8   9   1    7.10    7.00
   8   9   1   12.40    6.20
  -8   9  -1    3.50    4.50
  -8   9  -1    6.50    3.20
  -9   9  -1    6.80    4.10
  -9   9  -1   -0.60    3.00
   9   9   1    5.20    5.80
   9   9   1    0.10    5.10
 -10   9  -1    0.10    3.40
 -10   9  -1    2.10    2.50
  10   9   1    5.20    4.10
  10  10  -1   15.50    4.10
 -10  10   1   17.20    3.40
   9  10  -1   19.70    5.60
  -9  10   1   27.40    4.60
   9  10  -1   17.40    6.30
  -9  10   1   20.60    3.90
   8 -10  -1   25.90    6.60
   8  10  -1   15.70    6.50
  -8  10   1   14.70    4.00
   8  10  -1   12.20    6.00
  -8  10   1   16.50    5.40
   7 -10  -1    8.90    5.30
   7  10  -1   11.50    6.10
  -7  10   1    1.70    3.20
  -7  10   1   -7.30    5.10
   7  10  -1   -3.60    4.90
  -6 -10   1   49.60   10.40
  -6  10   1   36.20    5.70
   6  10  -1   45.10    7.20
  -6  10   1   43.70   11.30
  -6  10   1   37.60    6.20
   6  10  -1   32.30    7.30
  -6  10   1   30.30    5.60
   6  10  -1   42.60   10.20
  -5 -10   1   11.90    6.70
  -5  10   1    9.80    4.00
  -5  10   1   20.60    5.20
  -5  10   1   17.60    8.10
  -5  10   1   15.40    4.50
   5  10  -1    8.50    6.00
  -5  10   1   20.60    7.60
   5  10  -1   20.30    4.50
   5  10  -1   19.80    5.70
   4  10  -1   46.80    6.50
  -4  10   1   40.70    6.30
   4  10  -1   38.70    7.40
   4  10  -1   37.60    6.30
  -4  10   1   38.30    5.70
  -4  10   1   32.50    8.20
  -3 -10   1  353.46   25.60
   3  10  -1  315.67   23.60
  -3  10   1  294.97   22.10
   3  10  -1  355.46   22.90
   3  10  -1  347.97   22.60
  -3  10   1  325.17   25.00
  -3  10   1  323.97   24.80
  -3  10   1  316.17   22.40
   2  10  -1   78.89    8.00
  -2  10   1   79.49    7.00
  -2  10   1   71.79    6.90
   2  10  -1   74.49    7.40
  -2  10   1   63.59   10.30
   2  10  -1   77.69    8.20
   1 -10  -1   18.00    5.20
  -1 -10   1    8.90    4.20
  -1  10   1   16.70    6.00
   1  10  -1   16.10    3.60
   1  10  -1   13.70    5.90
   1  10  -1   15.20    4.20
  -1  10   1   18.00    3.60
   0 -10  -1   20.50    5.40
   0 -10   1   27.60    5.20
   0  10  -1   30.90    4.80
   0  10  -1   31.30    6.70
   0  10   1   25.90    4.20
   0  10   1   26.40    6.70
   0  10  -1   31.20    6.20
   0  10   1   27.30    4.50
  -1 -10  -1    0.30    4.00
   1  10   1    5.40    4.90
  -1  10  -1    0.50    3.00
  -1  10  -1    5.00    5.10
   1  10   1    1.90    3.20
   1  10   1    4.00    3.10
  -2 -10  -1   18.20    6.60
  -2  10  -1   26.90    6.20
   2  10   1   31.50    7.40
   2  10   1   23.80    4.20
  -2  10  -1   28.40    6.40
   2  10   1   26.20    5.20
   2  10   1   26.40    5.20
  -2  10  -1   26.90    4.50
  -2  10  -1   24.80    3.80
  -3 -10  -1   51.99   10.20
  -3  10  -1   47.70    6.40
   3  10   1   49.10    6.60
   3  10   1   46.70    7.00
   3  10   1   51.39    7.90
  -3  10  -1   48.40    8.30
  -3  10  -1   68.49    9.50
  -4 -10  -1  109.09   18.50
  -4  10  -1   83.39    8.00
  -4  10  -1   80.29    8.60
   4  10   1   80.09    9.10
  -4  10  -1   87.69    7.80
   4  10   1   86.79   10.40
  -4  10  -1   85.09   11.40
   4  10   1   81.89    8.50
  -5 -10  -1   38.80    8.80
   5  10   1   49.90    8.60
  -5  10  -1   41.70    6.20
  -5  10  -1   48.30    9.50
  -5  10  -1   49.30    6.70
  -5  10  -1   40.20    9.20
   5  10   1   47.50    9.30
   5  10   1   41.60    7.20
  -6 -10  -1    2.20    6.80
  -6  10  -1    9.80    3.60
   6  10   1    1.00    4.90
   6  10   1   14.60    6.30
  -6  10  -1   10.30    4.60
  -6  10  -1    5.80    7.70
   6  10   1    9.70    8.30
  -6  10  -1   -0.10    5.00
   7  10   1   19.50    6.30
   7  10   1   13.90    6.60
  -7  10  -1   21.10    3.90
  -7  10  -1   17.70    5.60
  -8  10  -1   -1.20    4.20
  -8  10  -1    4.50    3.10
   8  10   1   -0.50    5.30
   8  10   1    4.70    6.70
  -9  10  -1    0.40    2.70
  -9  10  -1    1.90    3.70
   9  10   1    9.10    4.70
 -10  10  -1    2.90    2.40
 -10  10  -1   -5.80    3.80
  10  10   1   -6.30    3.40
   9  11  -1    1.00    5.30
  -9  11   1    6.70    3.50
   8 -11  -1   16.40    5.90
   8  11  -1   11.40    5.40
  -8  11   1    0.50    4.80
   8  11  -1    8.80    5.90
   7 -11  -1    1.70    5.00
  -7  11   1    4.30    5.30
   7  11  -1   -2.00    5.00
   7  11  -1    1.10    5.20
   6  11  -1   37.30    7.80
   6  11  -1   46.50   11.10
  -6  11   1   35.90    8.50
  -6  11   1   45.90    7.70
   5  11  -1   17.80    5.90
   5  11  -1   16.20    4.60
  -5  11   1   10.00    4.70
  -5  11   1   31.70    9.70
  -5  11   1   17.00    4.50
  -4 -11   1   32.60    9.00
  -4  11   1   24.00    9.10
  -4  11   1   26.50    4.80
   4  11  -1   39.90    7.70
   4  11  -1   31.50    5.10
  -4  11   1   21.30    4.40
   4  11  -1   28.00    5.70
  -3 -11   1   29.50    8.60
   3 -11  -1   19.40    7.00
   3  11  -1   20.10    4.40
  -3  11   1   29.10    8.80
   3  11  -1   30.40    5.20
  -3  11   1   17.30    4.10
  -3  11   1   22.50    4.20
   2 -11  -1   17.90    6.20
  -2 -11   1    8.20    8.90
   2  11  -1   17.40    5.30
  -2  11   1    9.50    3.50
   2  11  -1   16.80    4.10
  -2  11   1   14.20    7.00
  -2  11   1   15.60    3.50
   2  11  -1    6.40    3.90
   1 -11  -1    3.90    4.80
   1  11  -1    1.00    3.30
  -1  11   1    1.90    6.00
  -1  11   1    5.60    2.80
   1  11  -1   -0.20    3.10
   1  11  -1    5.10    4.00
  -1  11   1    4.70    3.40
   1  11  -1    9.20    6.80
   0 -11   1   39.40    7.40
   0 -11  -1   35.90    7.00
   0  11   1   49.10    5.90
   0  11  -1   52.29    8.80
   0  11   1   44.50    8.60
   0  11  -1   32.20    5.50
   0  11   1   50.29    6.30
   0  11  -1   35.70    6.30
   0  11  -1   36.10    6.10
   0  11   1   51.09    5.40
   1 -11   1    7.60    4.50
  -1 -11  -1    5.20    5.30
   1  11   1    9.40    6.40
  -1  11  -1    0.90    3.00
  -1  11  -1   10.20    2.90
   1  11   1    1.10    3.40
   1  11   1    3.80    4.00
  -1  11  -1    3.70    5.70
   1  11   1    5.90    3.30
  -2  11  -1   21.60    4.20
   2  11   1   25.00    7.90
   2  11   1   31.90    6.20
   2  11   1   37.20    5.40
  -2  11  -1   34.50    4.70
  -2  11  -1   27.60    7.50
   2  11   1   35.10    6.10
  -3 -11  -1   50.59   10.40
  -3  11  -1   52.79    6.10
   3  11   1   48.70    8.60
  -3  11  -1   45.00    6.80
   3  11   1   47.20    7.30
  -3  11  -1   53.49    9.20
  -3  11  -1   54.99   10.10
   3  11   1   48.20    7.10
  -4 -11  -1   24.40    8.50
   4  11   1   16.70    5.40
  -4  11  -1   12.10    7.80
  -4  11  -1   11.00    4.40
  -4  11  -1   14.40    7.30
   4  11   1   19.20    4.80
   4  11   1   23.10    6.80
  -5 -11  -1    6.50   10.30
   5  11   1    9.00    5.30
  -5  11  -1    0.40    4.50
  -5  11  -1   -2.20    3.50
   5  11   1    3.40    4.40
  -5  11  -1    6.00    4.30
  -5  11  -1    3.50    7.80
   5  11   1    9.50    9.70
   6  11   1    0.50    7.00
  -6  11  -1   13.90    4.50
   6  11   1    0.10    7.80
  -6  11  -1    3.50    6.30
  -6  11  -1   -1.40    3.40
  -7  11  -1   29.40    5.80
   7  11   1   47.70    8.20
   7  11   1   17.20    6.80
  -7  11  -1   36.90    5.20
   8  11   1   -2.90    5.60
   8  11   1    5.80    5.10
  -8  11  -1    6.30    4.20
  -8  11  -1    7.20    3.10
  -9 -11  -1    4.40    2.30
  -9  11  -1   10.20    4.10
   9  11   1    8.30    4.40
  -9  11  -1   10.40    2.80
  -9  12   1    9.00    3.10
   9  12  -1   -2.30    3.70
   8  12  -1   -1.40    5.10
   8  12  -1    5.20    4.60
  -8  12   1    1.40    4.10
   7 -12  -1   11.50    4.80
   7  12  -1   -2.30    5.90
   7  12  -1   15.10    5.70
  -7  12   1   -1.60    4.70
   6  12  -1    6.80    5.30
  -6  12   1    5.40    4.40
  -6  12   1   -0.50    4.60
   6  12  -1    4.30    4.50
  -5  12   1   -5.00    5.90
   5  12  -1    0.70    6.80
   5  12  -1   -5.90    5.70
  -5  12   1    7.60    6.70
   4 -12  -1   18.40    8.40
  -4 -12   1   24.50    9.90
   4  12  -1   14.70    4.50
  -4  12   1   10.40    4.30
   4  12  -1   10.60    5.00
   4  12  -1    7.50    7.80
  -4  12   1   12.50    4.20
  -4  12   1   21.60   10.70
  -3 -12   1   28.50    9.20
   3 -12  -1   31.40    8.90
   3  12  -1   16.50    5.10
   3  12  -1   18.20    6.80
  -3  12   1   15.80    4.10
  -3  12   1   15.00    8.50
  -3  12   1   14.30    4.10
   3  12  -1   24.30    5.00
  -2 -12   1   39.40   11.80
   2 -12  -1   41.40    9.20
   2  12  -1   44.60    7.20
  -2  12   1   42.60    7.10
   2  12  -1   65.69    8.30
  -2  12   1   45.60    6.10
  -2  12   1   50.69   10.20
   2  12  -1   38.50    5.90
   1 -12  -1   -4.60    5.60
  -1  12   1   10.00    7.40
   1  12  -1    0.10    3.50
  -1  12   1    4.00    3.30
   1  12  -1    3.90    3.50
   1  12  -1   13.10    5.10
  -1  12   1    4.80    3.10
   0 -12  -1   22.90    7.20
   0 -12   1   34.00    7.40
   0  12   1   37.00    5.70
   0  12  -1   26.90    4.90
   0  12   1   38.30    5.80
   0  12   1   37.70    5.40
   0  12  -1   35.40    5.00
   0  12  -1   44.30    9.40
   0  12   1   27.20    8.80
   1  12   1    5.30    4.40
   1  12   1    7.00    3.80
  -1  12  -1   22.50    7.70
   1  12   1   16.10    7.70
  -1  12  -1   11.90    3.30
  -1  12  -1    4.70    3.50
   2 -12   1   37.20    7.90
  -2 -12  -1   30.90   11.20
  -2  12  -1   40.00    6.60
   2  12   1   31.40    5.50
  -2  12  -1   29.20    6.70
  -2  12  -1   30.60    8.60
   2  12   1   41.70    7.40
   2  12   1   32.10    6.40
  -3 -12  -1    6.70    8.00
   3 -12   1   19.70    6.80
  -3  12  -1    7.20    3.60
  -3  12  -1   15.10    8.50
   3  12   1    6.50    4.40
   3  12   1   13.90    4.90
   3  12   1   10.90    6.20
  -3  12  -1    3.50    3.80
  -4 -12  -1   24.80    9.60
   4  12   1   43.00   10.60
  -4  12  -1   21.70    5.20
   4  12   1   24.70    5.70
  -4  12  -1   29.70    4.90
   4  12   1   28.50    5.70
   5  12   1    5.10    7.50
  -5  12  -1    0.00    6.90
  -5  12  -1    3.10    4.80
   5  12   1    2.40    6.90
   6  12   1   26.90    6.20
   6  12   1   21.30    6.50
  -6  12  -1   32.90    6.00
   7  12   1   17.20    7.30
  -7  12  -1   17.10    3.90
   7  12   1   11.60    5.60
  -7  12  -1   13.20    4.90
   8  12   1   -2.10    4.80
   8  12   1    6.90    4.60
  -8  12  -1    4.00    3.90
  -9 -12  -1   17.20    2.60
   9  12   1   15.50    4.10
  -9  12  -1   19.00    3.70
  -8  13   1   57.99    6.00
   8  13  -1   51.09    6.50
   8  13  -1   42.20    6.50
   7 -13  -1   14.20    4.80
   7  13  -1    9.00    5.00
  -7  13   1    9.10    4.60
   7  13  -1    2.70    5.20
  -6  13   1   33.70    5.90
   6  13  -1   28.90    6.10
  -6  13   1   34.10    5.20
   6  13  -1   23.20    5.70
  -5  13   1   21.80    5.10
   5  13  -1   22.30    5.20
  -5  13   1   23.10    5.30
   5  13  -1   25.50    5.80
   4  13  -1   18.60    5.00
  -4  13   1   19.50    4.80
   4  13  -1   19.20    5.60
  -4  13   1   15.10    4.30
  -3 -13   1   36.00   11.20
   3 -13  -1   46.20   13.70
   3  13  -1   19.50    5.30
  -3  13   1   24.70    4.80
  -3  13   1   29.70    4.70
   3  13  -1   36.90    5.80
  -3  13   1   31.10   11.70
   3  13  -1   47.70    9.90
   2  13  -1   45.40    6.30
  -2  13   1   47.60    6.30
  -2  13   1   38.50    6.80
   2  13  -1   36.30   12.20
  -2  13   1   93.39   20.50
   2  13  -1   45.20    7.10
   1 -13  -1   53.29   10.00
  -1 -13   1   66.89   15.90
  -1  13   1   53.49    7.00
   1  13  -1   46.60    7.90
  -1  13   1   50.79    6.80
   1  13  -1   63.49    7.20
  -1  13   1   59.69   12.20
   0  13   1   99.29   10.60
   0  13   1   90.49   14.40
   0  13  -1   75.69    8.10
   0  13   1   75.59    8.30
   0  13   1   84.19    8.10
   0  13  -1   75.99    8.60
   1 -13   1    3.20    7.30
  -1  13  -1    3.60    3.60
   1  13   1    1.60    4.90
  -1  13  -1   11.00    3.70
   1  13   1   27.20   10.00
   1  13   1    0.10    3.90
  -1  13  -1   12.50    8.60
  -2 -13  -1   -4.60   14.20
   2 -13   1    1.70   13.70
  -2  13  -1   -0.60    3.30
  -2  13  -1    3.60    3.70
   2  13   1    2.40    5.00
   2  13   1    2.10    4.00
  -3 -13  -1    1.10    8.30
   3 -13   1   26.00    9.90
   3  13   1    8.90    4.70
  -3  13  -1    7.30    4.10
  -3  13  -1   25.10   11.50
   3  13   1    0.70    4.90
  -3  13  -1    3.40    3.50
  -4  13  -1   22.50    5.10
   4  13   1   22.70    5.40
   4  13   1   15.70    5.60
   5  13   1    1.50    5.20
  -5  13  -1   -1.70    4.00
   5  13   1    9.20    5.10
  -5  13  -1    3.40    4.80
   6  13   1   17.70    5.30
   6  13   1    7.60    5.60
  -6  13  -1    8.30    4.70
   7  13   1   25.00    5.80
  -7  13  -1   25.60    4.80
   7  13   1   21.10    5.80
   8  13   1   25.80    4.80
  -8  13  -1   21.60    4.00
   8  13   1   31.50    5.50
  -7  14   1   32.80    5.70
   7  14  -1   27.60    5.30
  -6  14   1   34.50    5.60
   6  14  -1   28.50    5.60
   6  14  -1   26.90    6.00
   5  14  -1    5.70    5.00
   5  14  -1    1.70    4.80
  -5  14   1    1.90    3.80
  -5  14   1    0.70    5.10
  -4  14   1   -2.20    4.10
   4  14  -1    0.50    4.30
   4  14  -1    0.10    4.60
  -4  14   1    8.90    4.00
  -3  14   1    2.20    3.50
  -3  14   1   -1.80    3.70
   3  14  -1   -2.80    4.00
   3  14  -1   -5.60    4.40
  -2  14   1    3.50    3.70
   2  14  -1    7.70    4.80
   2  14  -1    2.90    4.20
  -2  14   1    3.30    3.40
  -1  14   1   17.00    5.20
   1  14  -1   19.60    6.70
   0  14  -1   -1.50    3.70
   0  14   1    5.10    3.70
   1  14   1   29.50    7.30
  -1  14  -1   21.00    6.20
   1  14   1   20.60    6.80
   2  14   1   -6.10    5.00
   2  14   1    7.60    4.40
  -2  14  -1    6.10    3.60
  -2  14  -1    8.90    4.10
   3  14   1   22.20    6.50
  -3  14  -1   25.50    5.40
   3  14   1   27.10    5.30
  -3  14  -1   41.20    5.60
  -4  14  -1    3.40    4.60
   4  14   1   -3.10    5.60
   4  14   1    1.90    4.00
  -4  14  -1   -2.30    3.70
   5  14   1    2.50    4.40
   5  14   1    0.10    5.60
  -5  14  -1   11.30    6.40
  -6  14  -1   13.50    4.40
   6  14   1   19.70    5.70
   6  14   1   12.10    4.90
   7  14   1   11.70    4.30
   7  14   1    2.50    4.30
  -7  14  -1    8.90    3.50
   6  15  -1   -1.80    4.60
  -6  15   1    0.50    3.50
   6  15  -1    1.80    3.90
   5  15  -1   21.50    5.80
   5  15  -1   34.70    6.20
  -5  15   1   29.90    4.90
  -5  15   1   35.80    5.60
   4  15  -1    1.30    5.10
   4  15  -1    2.10    4.10
  -4  15   1    3.50    4.50
   3  15  -1   45.50    6.70
   3  15  -1   47.10    8.50
  -3  15   1   41.40    6.90
  -3  15   1   44.10    7.50
   2  15  -1    3.90    3.80
   2  15  -1   -2.30    4.90
  -2  15   1   -1.30    3.30
  -2  15   1    2.20    4.10
  -1  15   1   10.40    4.10
   1  15  -1   -1.70    3.40
  -1  15   1   -2.60    3.20
   1  15  -1    2.40    5.00
   0  15  -1    3.90    3.50
   0  15   1    2.30    3.50
   1  15   1    1.80    5.60
  -1  15  -1    8.20    3.50
   1  15   1    1.00    3.70
   2  15   1   25.70    6.90
   2  15   1   28.10    5.10
  -2  15  -1   45.10    7.90
  -2  15  -1   30.50    4.70
   3  15   1    8.10    4.30
  -3  15  -1   14.30    3.80
  -3  15  -1   10.60    4.70
   3  15   1    5.90    7.30
   4  15   1   -2.80    4.00
  -4  15  -1   -1.90    4.00
   4  15   1    5.40    5.50
   5  15   1    8.20    5.20
   5  15   1    0.00    4.30
  -5  15  -1    5.70    3.80
   6  15   1    2.60    4.00
   6  15   1   -1.90    4.00
  -6  15  -1    3.00    3.20
   5  16  -1    4.90    3.60
  -5  16   1    9.50    3.50
   5  16  -1    7.10    4.70
   4  16  -1   10.60    4.00
  -4  16   1   12.40    4.10
  -4  16   1   12.40    3.50
   3  16  -1    5.40    3.60
  -3  16   1   18.90    4.80
   3  16  -1   12.40    5.50
  -3  16   1   11.70    3.60
   2  16  -1   39.40    5.60
   2  16  -1   37.30    6.60
  -2  16   1   35.00    5.30
   1  16  -1    9.50    3.80
  -1  16   1    0.20    3.20
   0  16  -1    2.50    3.30
   0  16   1    3.20    3.40
   1  16   1   -0.20    3.40
  -1  16  -1    5.80    3.40
  -2  16  -1    8.00    3.40
   2  16   1    0.00    5.20
   2  16   1    6.60    3.70
  -3  16  -1   32.80    4.50
   3  16   1   21.80    6.00
   3  16   1   19.70    4.50
   4  16   1   86.69    9.90
  -4  16  -1   84.49    7.80
   4  16   1   90.09    8.10
   5  16   1   19.60    4.80
   5  16   1   13.40    3.90
  -5  16  -1   19.30    3.50
  -3  17   1    8.10    3.20
   3  17  -1    1.70    3.00
   3  17  -1   -1.10    4.50
  -2  17   1   20.80    3.70
   2  17  -1   23.20    3.80
  -1  17   1    1.30    2.80
   1  17  -1    3.20    3.00
   0  17   1    2.20    3.70
   0  17  -1   -2.90    2.90
  -1  17  -1    2.10    2.90
   1  17   1    6.80    4.10
   2  17   1   10.90    3.50
   3  17   1    5.50    3.30
 -12   0   2    3.30    2.90
 -11   0   2   -1.10    4.00
  11   0  -2    7.90    7.00
 -10   0   2   19.50    4.80
  10   0  -2    6.30    8.80
  -9   0   2   -1.30    4.50
   9   0  -2  -13.10    8.80
  -9   0   2  -14.70   10.10
   8   0  -2  346.67   28.60
  -8   0   2  399.56   26.20
  -8   0   2  408.56   28.30
   7   0  -2    8.30    5.00
   7   0  -2    3.20    6.40
  -7   0   2   -4.80    4.20
  -6   0   2    6.90    4.80
  -6   0   2   12.00    3.70
   6   0  -2   11.40    4.20
   5   0  -2    1.30    3.10
  -5   0   2   -1.60    5.60
   5   0  -2    6.20    8.70
  -5   0   2   -2.80    3.00
  -5   0   2    0.20    4.60
   4   0  -2 1193.48   73.89
   4   0  -2 1197.88   78.09
  -4   0   2 1164.38   76.69
  -4   0   2 1083.29   73.69
  -4   0   2 1172.58   79.39
   4   0  -2 1124.19   77.39
  -4   0   2 1155.58   74.19
   3   0  -2    2.40    3.00
  -3   0   2    1.20    3.20
  -3   0   2    4.70    4.00
   3   0  -2    1.90    4.20
  -3   0   2   -1.20    2.10
   3   0  -2   -1.20    1.60
  -2   0   2 7988.70  499.05
  -2   0   2 7715.13  496.05
   2   0  -2 7819.92  497.75
   2   0  -2 8129.59  498.65
  -2   0   2 7645.14  497.55
   1   0  -2   -0.70    0.90
  -1   0   2    0.90    1.20
  -1   0   2   -1.80    1.90
  -1   0   2    0.20    1.70
   1   0  -2   -0.10    1.70
   0   0  -2 3983.40  229.58
   0   0   2 3704.73  229.38
   0   0  -2 3387.96  229.78
   0   0   2 3444.26  229.78
   1   0   2   -1.00    1.50
  -1   0  -2   -0.50    2.00
   1   0   2    0.40    2.00
  -1   0  -2    0.10    1.40
   1   0   2   -0.70    1.80
  -1   0  -2   -0.20    1.10
   2   0   2   42.70    5.50
  -2   0  -2   44.20    4.50
  -2   0  -2   31.70    3.80
  -2   0  -2   35.00    3.60
   2   0   2   24.20    6.30
  -2   0  -2   39.90    5.20
   2   0   2   27.10    4.80
  -3   0  -2    0.10    1.90
  -3   0  -2    1.30    1.70
   3   0   2   -4.60    4.60
  -3   0  -2   -1.60    2.20
  -3   0  -2    3.30    2.90
   3   0   2   -4.20    3.10
   3   0   2    6.40    4.40
   4   0   2  109.49   17.60
  -4   0  -2  186.88   14.70
   4   0   2  158.28   17.20
  -4   0  -2  175.78   12.80
  -4   0  -2  180.28   12.20
  -4   0  -2  176.08   15.40
   5   0   2   -3.60    5.10
  -5   0  -2   -6.20    5.20
  -5   0  -2   -5.30    3.60
   5   0   2    4.10   10.30
  -5   0  -2   -5.10    3.30
  -6   0  -2  284.57   20.50
  -6   0  -2  298.97   21.10
  -7   0  -2    5.60    5.00
  -7   0  -2    3.20    3.00
  -7   0  -2    3.40    4.10
   7   0   2   -3.20    5.70
   8   0   2  417.76   34.70
  -8   0  -2  495.25   31.30
  -8   0  -2  519.45   33.10
   8   0   2  442.86   33.20
   9   0   2    3.70    8.10
  -9   0  -2    3.60    4.30
  10   0   2    3.90    7.20
 -10   0  -2   -1.80    4.00
 -11   0  -2    2.50    3.70
 -12   0  -2   27.60    4.10
 -12  -1   2   -2.10    2.70
 -12   1   2   -2.10    2.90
  12   1  -2  -10.10    4.70
 -11  -1   2    4.70    3.90
  11  -1  -2    9.10    7.20
  11   1  -2    6.80    6.60
 -11   1   2   -0.40    4.10
 -10  -1   2   31.10    5.30
  10  -1  -2   21.10    9.30
  10   1  -2   23.20    8.80
 -10   1   2   27.10    5.00
  -9  -1   2   63.89    8.10
   9  -1  -2   76.99   12.00
  -9  -1   2   59.09   11.20
  -9   1   2   77.09   13.80
  -9   1   2   73.69    8.40
   9   1  -2   67.49   11.30
  -8  -1   2   80.49   10.50
  -8  -1   2   90.19    8.70
   8  -1  -2   76.09   12.40
  -8   1   2   93.69   11.30
   8   1  -2   93.59   12.00
  -8   1   2   88.99    8.50
   8   1  -2   69.59   11.90
  -7  -1   2  477.85   30.70
  -7  -1   2  465.35   30.60
   7  -1  -2  431.06   29.90
  -7   1   2  377.66   30.00
  -7   1   2  451.45   30.60
  -7   1   2  426.16   29.00
   6  -1  -2   42.60    5.90
  -6  -1   2   37.10    6.30
   6   1  -2   42.60    6.30
  -6   1   2   38.70    6.10
  -6   1   2   42.70    6.70
  -5  -1   2  410.06   31.60
   5  -1  -2  521.15   32.00
  -5  -1   2  521.05   32.60
  -5   1   2  487.45   32.70
  -5   1   2  510.65   36.50
  -5   1   2  438.86   32.20
   5   1  -2  493.85   38.40
   5   1  -2  515.35   32.40
  -4  -1   2    2.00    3.40
  -4  -1   2    3.90    4.80
  -4  -1   2   -2.00    7.00
   4  -1  -2    2.10    5.80
  -4  -1   2    3.40    2.20
   4  -1  -2    0.80    5.40
   4  -1  -2    5.20    2.70
  -4   1   2    4.20    4.80
  -4   1   2    3.50    3.30
   4   1  -2    2.60    5.60
  -4   1   2    2.70    2.70
   4   1  -2    2.70    2.60
  -3  -1   2  179.18   12.90
   3  -1  -2  202.28   13.10
  -3  -1   2  206.88   15.70
  -3  -1   2  197.78   13.50
   3  -1  -2  217.08   15.90
  -3  -1   2  212.68   17.00
   3  -1  -2  201.38   19.80
  -3   1   2  191.28   13.40
  -3   1   2  193.28   13.70
   3   1  -2  182.98   16.50
   3   1  -2  207.48   20.60
   3   1  -2  196.78   13.30
  -3   1   2  199.38   17.30
  -3   1   2  199.28   16.90
   2  -1  -2  592.34   39.80
  -2  -1   2  634.34   40.20
   2  -1  -2  600.84   37.70
  -2  -1   2  567.64   39.30
  -2  -1   2  566.74   38.10
   2   1  -2  535.65   39.70
  -2   1   2  592.24   38.20
  -2   1   2  591.84   43.80
   2   1  -2  598.24   38.00
  -2   1   2  632.94   39.70
   2   1  -2  589.24   39.70
  -2   1   2  600.84   38.00
  -1  -1   2   74.39    6.20
   1  -1  -2   96.49    7.50
   1  -1  -2   81.49    7.20
  -1  -1   2   98.99    7.80
  -1   1   2   88.39    7.60
   1   1  -2   89.89    7.60
  -1   1   2   90.99    6.30
   1   1  -2   91.69    7.80
  -1   1   2   91.59    6.30
  -1   1   2   91.79    7.40
   0  -1  -2    4.40    1.10
   0  -1  -2    0.90    1.20
   0  -1   2    4.90    1.70
   0  -1   2    0.60    1.00
   0  -1  -2    1.70    1.10
   0   1  -2    3.40    0.90
   0   1  -2    2.10    1.50
   0   1  -2    1.10    1.40
   0   1   2    3.10    1.20
   0   1   2    2.50    1.00
   0   1   2    2.40    0.80
  -1  -1  -2  550.94   36.00
  -1  -1  -2  538.75   35.50
   1  -1   2  604.84   35.00
   1  -1   2  579.54   36.40
   1  -1   2  613.54   35.10
  -1   1  -2  537.75   36.50
   1   1   2  481.75   34.80
   1   1   2  603.94   35.90
   1   1   2  483.05   35.60
   1   1   2  479.45   35.30
  -2  -1  -2 1440.56   85.39
   2  -1   2 1382.76   85.39
  -2  -1  -2 1441.36   86.49
   2  -1   2 1381.56   85.79
  -2  -1  -2 1498.75   86.29
   2  -1   2 1229.78   87.69
  -2  -1  -2 1386.26   85.19
   2   1   2 1273.47   87.39
   2   1   2 1190.68   87.09
  -2   1  -2 1237.88   84.99
   2   1   2 1280.37   85.79
  -2   1  -2 1501.75   87.29
  -2   1  -2 1163.68   86.19
  -3  -1  -2  173.18   11.20
   3  -1   2  173.18   12.90
  -3  -1  -2  160.08   11.30
  -3  -1  -2  176.98   13.40
  -3  -1  -2  171.38   12.60
  -3   1  -2  153.38   11.20
  -3   1  -2  151.98   11.50
   3   1   2  138.69   14.90
  -3   1  -2  180.68   14.00
   3   1   2  147.09   14.80
  -3   1  -2  173.18   12.70
   3   1   2  150.08   12.10
   4  -1   2   29.40   10.70
  -4  -1  -2   39.60    7.00
   4  -1   2   30.60    6.40
  -4  -1  -2   41.80    5.10
   4  -1   2   34.00    6.90
  -4  -1  -2   39.00    6.60
  -4  -1  -2   41.70    4.90
  -4   1  -2   38.80    6.50
  -4   1  -2   41.40    8.20
   4   1   2   33.30   11.30
   4   1   2   26.00    5.80
  -4   1  -2   35.00    5.60
   4   1   2   13.20    8.50
  -4   1  -2   38.00    4.90
  -5  -1  -2    5.40   10.90
   5  -1   2    0.40   12.00
  -5  -1  -2    2.30    3.80
   5  -1   2    0.00    5.40
  -5   1  -2    4.80    3.80
  -5   1  -2    6.20    6.40
  -5   1  -2   -1.60    4.00
   5   1   2   -5.90   10.70
   5   1   2   -6.60    5.00
  -6  -1  -2   17.90    4.40
  -6  -1  -2   21.80    5.00
   6  -1   2   13.70    5.70
   6   1   2   11.50    5.60
  -6   1  -2   20.20    5.10
  -6   1  -2   16.30    4.50
  -7  -1  -2    8.00    5.20
   7  -1   2   16.60   10.20
  -7  -1  -2   11.00    4.80
  -7  -1  -2   13.30    3.40
  -7   1  -2   11.80    4.60
   7   1   2    0.80    6.90
   7   1   2    2.70    6.20
  -7   1  -2    6.30    5.00
  -8  -1  -2   37.90    8.40
   8  -1   2   44.80    9.80
  -8  -1  -2   35.90    5.90
   8  -1   2   36.70    8.90
  -8   1  -2   27.80    4.90
   8   1   2   20.60    9.30
  -8   1  -2   22.30    6.50
  -8   1  -2   31.20    5.00
   8   1   2   37.80    8.90
  -8   1  -2   38.70    8.50
  -9  -1  -2    2.20    4.10
   9  -1   2   -0.30    8.30
   9   1   2    3.20    7.60
  -9   1  -2   -2.20    4.10
 -10  -1  -2   -2.00    4.00
  10  -1   2   -0.30    9.30
  10   1   2    1.30    6.70
 -10   1  -2    3.60    4.20
 -11  -1  -2    6.00    3.50
 -11   1  -2    2.80    3.70
 -12   1  -2    7.20    3.10
 -12  -2   2   -3.10    2.50
 -12   2   2   -3.20    2.80
  12   2  -2    9.60    4.90
 -11  -2   2   23.40    4.30
  11  -2  -2    9.90    7.50
  11   2  -2   26.30    6.60
 -11   2   2   26.00    4.70
 -10  -2   2   36.50    6.80
  10  -2  -2   59.09   10.50
  10   2  -2   46.50    9.00
 -10   2   2   48.10    6.80
   9  -2  -2   95.69   15.10
  -9  -2   2  130.59   11.00
  -9  -2   2  115.29   14.20
  -9   2   2  142.99   14.40
  -9   2   2  130.39   10.80
   9   2  -2  120.79   15.20
   8  -2  -2  144.19   14.10
  -8  -2   2  138.69   13.70
  -8  -2   2  149.99   11.90
  -8   2   2  142.49   11.60
   8   2  -2  134.99   16.20
   8   2  -2  127.09   15.10
  -8   2   2  158.58   14.30
  -7  -2   2   27.80    6.50
  -7  -2   2   36.80    7.40
   7   2  -2   34.10    8.40
  -7   2   2   36.80    5.30
  -7   2   2   27.60    6.40
  -7   2   2   35.40    6.80
   7   2  -2   30.80    6.90
  -6  -2   2   55.59    7.60
   6  -2  -2   66.39    7.10
  -6   2   2   62.99    7.60
   6   2  -2   60.79    7.30
  -6   2   2   57.59    7.40
   5  -2  -2    9.70    3.00
  -5  -2   2    3.20    4.40
  -5   2   2    3.00    4.40
   5   2  -2   14.90   10.10
   5   2  -2    6.60    3.70
  -5   2   2    5.60    3.70
   4  -2  -2  453.35   28.10
  -4  -2   2  468.85   31.90
  -4  -2   2  475.75   29.00
   4  -2  -2  417.16   33.40
  -4   2   2  380.46   31.40
   4   2  -2  428.06   32.50
  -4   2   2  389.56   28.90
  -4   2   2  424.36   28.80
   4   2  -2  429.86   28.70
   3  -2  -2  823.72   51.59
  -3  -2   2  868.21   52.29
   3  -2  -2  780.72   54.09
  -3  -2   2  883.41   54.29
  -3  -2   2  825.22   55.19
   3  -2  -2  863.41   55.39
   3   2  -2  676.63   55.79
   3   2  -2  792.32   54.49
  -3   2   2  823.62   52.29
  -3   2   2  779.22   52.19
   3   2  -2  788.42   52.09
  -3   2   2  790.62   55.59
  -3   2   2  813.32   54.29
  -2  -2   2  723.53   46.80
   2  -2  -2  689.73   46.50
   2  -2  -2  697.23   46.20
  -2  -2   2  718.03   44.70
  -2  -2   2  729.33   46.30
  -2   2   2  690.33   47.10
  -2   2   2  705.43   44.80
   2   2  -2  607.04   47.50
   2   2  -2  671.73   44.60
  -2   2   2  749.92   46.50
   2   2  -2  678.13   46.30
  -2   2   2  677.83   44.70
  -1  -2   2 1601.94  103.39
  -1  -2   2 1609.34  104.59
   1  -2  -2 1577.14  103.99
   1  -2  -2 1685.43  104.39
  -1  -2   2 1793.92  104.69
  -1   2   2 1585.54  103.29
  -1   2   2 1645.84  104.49
   1   2  -2 1600.44  104.49
  -1   2   2 1616.64  103.39
   1   2  -2 1556.54  103.29
   1   2  -2 1587.04  105.09
  -1   2   2 1692.73  104.39
   0  -2  -2  621.94   40.20
   0  -2   2  657.03   40.40
   0  -2  -2  648.34   39.50
   0  -2   2  610.64   40.40
   0   2  -2  567.04   40.30
   0   2  -2  597.24   39.80
   0   2  -2  595.34   39.20
   0   2   2  593.14   39.20
   0   2   2  648.14   40.30
   0   2  -2  572.34   39.20
   0   2   2  651.83   39.20
   1  -2   2 1679.13  103.39
   1  -2   2 1555.84  104.59
  -1  -2  -2 1569.44  104.39
  -1  -2  -2 1620.04  103.39
  -1  -2  -2 1741.23  103.19
  -1   2  -2 1676.23  103.59
  -1   2  -2 1586.14  103.29
   1   2   2 1759.12  103.39
  -1   2  -2 1533.45  102.99
   1   2   2 1710.13  104.39
   1   2   2 1653.93  103.19
   1   2   2 1510.55  103.09
  -1   2  -2 1545.75  102.89
  -2  -2  -2 1627.74  107.09
   2  -2   2 1640.44  105.19
  -2  -2  -2 1526.05  105.39
   2  -2   2 1573.64  107.79
  -2  -2  -2 1800.92  106.29
   2  -2   2 1612.24  105.69
   2   2   2 1706.33  107.69
  -2   2  -2 1495.55  105.39
  -2   2  -2 1701.63  106.09
  -2   2  -2 1717.63  107.69
   2   2   2 1755.72  105.59
   2   2   2 1732.73  106.49
  -2   2  -2 1667.43  105.09
  -3  -2  -2   20.60    4.40
   3  -2   2   14.20    3.70
  -3  -2  -2   17.00    4.10
   3  -2   2   13.30    6.80
  -3  -2  -2   23.20    3.50
   3  -2   2   16.40    3.80
  -3  -2  -2   16.20    3.10
   3   2   2   23.50    6.40
  -3   2  -2   24.40    5.10
  -3   2  -2   17.40    2.90
  -3   2  -2   14.90    3.10
   3   2   2   20.50    5.20
   3   2   2   17.90    3.80
  -3   2  -2   15.20    4.20
  -4  -2  -2  775.62   47.80
  -4  -2  -2  784.12   50.09
  -4  -2  -2  811.52   48.00
   4  -2   2  629.64   55.39
   4  -2   2  726.03   49.90
   4  -2   2  654.23   48.80
   4   2   2  648.74   53.79
  -4   2  -2  771.52   49.99
  -4   2  -2  754.12   47.80
  -4   2  -2  700.83   48.40
   4   2   2  742.33   52.19
   4   2   2  775.22   48.70
  -5  -2  -2  883.01   53.79
  -5  -2  -2  820.62   56.49
  -5  -2  -2  800.92   53.59
  -5   2  -2  852.71   56.59
   5   2   2  727.23   54.39
  -5   2  -2  820.52   54.29
  -5   2  -2  873.41   53.59
  -6  -2  -2  253.57   17.40
  -6  -2  -2  213.88   16.90
  -6   2  -2  236.58   17.00
  -6   2  -2  230.08   18.00
  -7  -2  -2  127.29   11.30
   7  -2   2   82.79   12.70
  -7  -2  -2  105.99    8.90
  -7  -2  -2  111.99   10.50
  -7   2  -2  126.99   11.90
   7   2   2  102.29   12.40
  -7   2  -2  123.89   10.60
   7   2   2   82.79   12.70
  -7   2  -2  111.79    9.10
  -7   2  -2  107.39    9.00
   8  -2   2  131.99   16.00
  -8  -2  -2  164.58   14.80
  -8  -2  -2  160.68   12.30
  -8   2  -2  206.48   18.30
  -8   2  -2  157.78   12.30
  -8   2  -2  164.48   14.30
  -8   2  -2  161.48   12.40
   8   2   2  164.18   15.40
   8   2   2  126.29   17.40
  -9  -2  -2   15.10    4.50
   9  -2   2   10.80    9.00
  -9  -2  -2   20.50    8.10
   9   2   2   25.80   11.20
   9   2   2    4.40    7.50
  -9   2  -2   16.40    4.70
 -10  -2  -2    8.80    4.20
  10   2   2    8.20    6.30
 -10   2  -2   11.80    4.40
 -11  -2  -2    2.40    3.40
 -11   2  -2    4.90    3.70
 -12   2  -2   -1.30    2.70
  11  -3  -2   25.80    8.10
 -11  -3   2   29.80    5.30
 -11   3   2   42.90    5.90
  11   3  -2   33.80    6.80
  10  -3  -2   34.30    9.70
 -10  -3   2   28.80    5.10
 -10   3   2   42.60    6.50
  10   3  -2   15.20    7.80
  -9  -3   2   99.09   12.60
  -9  -3   2   76.69    8.30
   9  -3  -2   60.09   10.80
  -9   3   2   72.79   12.30
   9   3  -2   73.69   13.30
  -9   3   2   71.99    8.00
   9   3  -2   70.89   13.80
  -8  -3   2    5.70    4.50
   8  -3  -2    5.30    7.70
  -8  -3   2    6.70    6.60
   8   3  -2   10.20   10.30
  -8   3   2    0.80    6.80
  -8   3   2    6.70    4.10
   8   3  -2    5.90    7.60
  -8   3   2    1.90    6.40
   7  -3  -2  198.98   14.80
  -7  -3   2  202.48   14.90
  -7  -3   2  178.58   15.90
   7   3  -2  201.58   16.50
  -7   3   2  196.58   14.50
  -7   3   2  203.38   14.20
  -7   3   2  199.08   16.10
  -7   3   2  178.18   16.30
   7   3  -2  203.08   18.20
  -6  -3   2  296.47   21.50
   6   3  -2  281.97   21.00
  -6   3   2  290.67   21.10
  -5  -3   2  859.51   51.09
   5   3  -2  807.02   50.99
  -5   3   2  747.33   50.99
  -5   3   2  694.03   51.09
   4  -3  -2   -1.10    7.40
   4   3  -2   -8.00    5.70
  -4   3   2    7.20    3.70
  -4   3   2    4.00    6.30
   4   3  -2    6.80    3.60
  -4   3   2    0.30    4.40
  -3  -3   2  143.09   10.40
  -3  -3   2  145.89   12.90
  -3  -3   2  151.58   13.80
   3  -3  -2  135.59   12.50
   3  -3  -2  148.29   13.90
   3   3  -2  111.19   16.10
  -3   3   2  133.29   10.30
   3   3  -2  128.69   10.20
  -3   3   2  144.19   13.30
  -3   3   2  165.08   14.00
   3   3  -2  135.69   13.10
  -3   3   2  141.69   10.60
  -2  -3   2   23.10    3.50
   2  -3  -2   21.60    4.60
  -2  -3   2   24.10    5.10
  -2  -3   2   26.70    4.50
   2  -3  -2   23.70    4.60
   2   3  -2   16.20    2.90
   2   3  -2   11.80    5.10
  -2   3   2   20.50    4.60
  -2   3   2   21.90    3.30
  -2   3   2   18.50    3.10
  -2   3   2   24.90    5.00
   2   3  -2   15.50    4.10
   1  -3  -2 1304.67   87.59
  -1  -3   2 1378.36   88.19
  -1  -3   2 1350.76   89.09
   1  -3  -2 1413.36   88.19
   1   3  -2 1261.27   87.99
  -1   3   2 1418.76   86.89
  -1   3   2 1350.26   86.69
  -1   3   2 1400.16   88.19
   1   3  -2 1340.47   86.69
   1   3  -2 1353.66   88.69
  -1   3   2 1418.26   87.79
   0  -3   2  176.18   13.30
   0  -3   2  205.38   14.60
   0  -3  -2  197.58   12.80
   0  -3   2  180.68   13.90
   0   3  -2  175.78   13.80
   0   3   2  184.28   12.50
   0   3   2  184.98   12.10
   0   3  -2  154.28   12.30
   0   3   2  196.18   14.10
   0   3  -2  190.88   12.40
   0   3  -2  187.08   12.30
   1  -3   2 6333.27  369.46
   1  -3   2 5525.65  368.96
  -1  -3  -2 5067.69  368.46
  -1  -3  -2 5914.71  369.06
   1  -3   2 5915.11  367.86
  -1   3  -2 6259.97  368.26
   1   3   2 5697.43  367.26
  -1   3  -2 5780.42  367.06
   2  -3   2 3195.98  225.38
  -2  -3  -2 3234.58  225.28
   2  -3   2 3576.94  223.48
  -2  -3  -2 3778.52  223.58
   2  -3   2 3585.84  222.68
  -2   3  -2 3610.64  222.68
  -2   3  -2 3578.74  223.08
   2   3   2 3828.02  223.08
  -2   3  -2 3205.48  225.38
   2   3   2 3325.37  222.88
   2   3   2 3502.65  225.08
  -2   3  -2 3744.13  223.98
   3  -3   2  669.03   57.99
   3  -3   2  820.72   54.49
   3  -3   2  896.91   53.59
  -3  -3  -2  860.11   53.59
  -3  -3  -2  855.31   55.19
  -3  -3  -2  904.21   55.99
  -3  -3  -2  861.11   53.59
  -3   3  -2  752.32   53.29
   3   3   2  875.31   55.39
  -3   3  -2  832.22   53.89
  -3   3  -2  780.62   54.89
   3   3   2  735.63   56.99
  -3   3  -2  903.21   57.09
  -4  -3  -2 1046.40   62.69
   4  -3   2  926.91   65.69
   4  -3   2  857.31   63.39
  -4  -3  -2 1045.70   62.59
  -4  -3  -2 1049.09   65.39
  -4  -3  -2 1054.99   65.59
  -4   3  -2  931.21   63.19
  -4   3  -2  906.41   64.69
  -4   3  -2  890.11   62.49
   4   3   2 1018.10   66.29
   5  -3   2   59.29    9.30
  -5  -3  -2   69.89    7.50
  -5  -3  -2   84.69    7.60
   5   3   2   46.10   20.20
  -5   3  -2   69.89   11.80
  -5   3  -2   65.89    8.60
   5   3   2   65.49    8.60
  -6  -3  -2   15.50    4.60
   6  -3   2   20.00    5.70
  -6  -3  -2   25.50    4.70
  -6   3  -2   24.00    5.60
  -6   3  -2   11.90    4.50
   6   3   2    7.60    5.80
   7  -3   2   25.10    6.10
   7  -3   2   14.90    7.50
  -7  -3  -2   10.50    3.40
  -7  -3  -2    7.80    4.60
  -7   3  -2   10.70    5.20
   7   3   2   23.70    8.40
   7   3   2   10.40    6.90
  -7   3  -2   12.50    5.70
  -7   3  -2   13.30    3.50
  -7   3  -2   15.10    3.70
   8  -3   2   22.10    8.60
  -8  -3  -2   36.50    5.10
  -8  -3  -2   25.20    7.40
  -8   3  -2   42.80    6.40
  -8   3  -2   39.20    9.40
   8   3   2   37.00    8.20
  -8   3  -2   42.60    9.90
  -8   3  -2   33.90    6.20
   8   3   2   33.40   10.50
  -9  -3  -2   13.00    4.60
  -9  -3  -2   35.60    8.80
  -9   3  -2   35.80   12.10
  -9   3  -2    8.60    4.40
   9   3   2    9.30    7.10
  -9   3  -2   20.00    4.60
 -10  -3  -2   17.10    4.30
 -10   3  -2   18.30    4.50
  10   3   2   22.20    6.60
 -11  -3  -2   -3.10    4.30
  11   3   2    3.70    5.40
 -11   3  -2    3.90    3.50
 -11  -4   2   10.50    3.50
  11  -4  -2   -1.30    7.60
 -11   4   2   10.80    3.70
  11   4  -2   18.60    5.60
  10  -4  -2    2.60    8.60
 -10  -4   2   -0.70    3.80
 -10   4   2   -3.50    3.90
  10   4  -2   -5.70    6.90
   9  -4  -2    1.60    7.70
  -9  -4   2   13.50    4.50
  -9   4   2    3.20    4.00
   9   4  -2    3.80    8.00
  -8  -4   2   12.40    4.50
   8  -4  -2   16.70    6.20
  -8  -4   2    6.30    6.50
  -8   4   2   19.20    5.00
   8   4  -2   14.70    8.90
  -8   4   2   -8.90    7.30
   8   4  -2    0.30    7.30
  -8   4   2   10.00    7.60
  -8   4   2    9.80    4.00
  -7  -4   2   93.89   10.50
   7  -4  -2   86.59    9.20
  -7  -4   2  109.39    9.80
  -7   4   2   99.39   11.60
  -7   4   2   92.89    9.90
   7   4  -2  126.89   13.90
  -7   4   2  110.29   11.60
  -7   4   2  101.19    8.80
   7   4  -2  117.39   11.90
  -6  -4   2   26.40    5.70
   6   4  -2   35.20    7.80
  -6   4   2   27.50    6.00
  -6   4   2   21.30    5.30
   6   4  -2   19.70    5.30
  -5  -4   2   26.40    5.70
  -5   4   2   25.60    5.40
   5   4  -2   36.50    5.80
  -5   4   2   28.20    6.00
   4  -4  -2   90.99   14.50
  -4  -4   2   82.19    8.50
  -4  -4   2   77.59   11.10
   4   4  -2   83.49    8.10
  -4   4   2   76.59    8.60
  -4   4   2   83.39    9.00
   4   4  -2   96.49   13.20
  -4   4   2   75.69   12.20
   3  -4  -2 1276.37   85.49
  -3  -4   2 1331.67   81.99
  -3  -4   2 1381.86   84.89
   3  -4  -2 1194.18   83.99
  -3  -4   2 1301.67   85.19
  -3   4   2 1288.07   81.99
   3   4  -2 1249.68   84.39
  -3   4   2 1272.17   81.99
  -3   4   2 1231.28   84.49
   3   4  -2 1205.28   81.69
   3   4  -2 1328.07   92.69
  -2  -4   2  323.57   21.00
   2  -4  -2  317.57   23.30
  -2  -4   2  296.37   22.70
   2  -4  -2  293.97   22.60
  -2  -4   2  316.97   23.60
  -2   4   2  298.77   20.80
  -2   4   2  327.87   20.80
  -2   4   2  319.17   22.60
   2   4  -2  282.07   20.50
  -2   4   2  325.47   23.10
   2   4  -2  278.77   23.90
   2   4  -2  312.57   22.60
   1  -4  -2   16.30    3.70
  -1  -4   2   14.00    5.60
  -1  -4   2   15.50    3.80
   1  -4  -2   16.60    4.20
   1   4  -2   16.90    2.70
  -1   4   2   12.60    4.00
   1   4  -2   13.90    2.90
  -1   4   2   17.90    3.00
   1   4  -2   21.50    4.10
   1   4  -2   17.40    3.10
   1   4  -2   10.90    4.00
  -1   4   2   17.20    3.10
  -1   4   2    9.60    3.10
   0  -4  -2  163.98   11.30
   0  -4  -2  157.18   12.80
   0  -4   2  172.28   13.60
   0  -4   2  159.38   12.60
   0  -4   2  158.08   12.20
   0   4   2  158.08   10.60
   0   4  -2  140.59   10.90
   0   4  -2  160.28   10.90
   0   4  -2  159.98   10.80
   1  -4   2 7108.59  402.96
   1  -4   2 5835.62  402.06
  -1  -4  -2 6619.44  402.76
  -1  -4  -2 5485.05  401.86
   1  -4   2 6652.83  401.26
  -1   4  -2 6295.17  400.16
  -2  -4  -2  982.20   58.59
   2  -4   2  920.71   58.99
   2  -4   2  896.11   57.69
   2  -4   2  788.62   60.69
  -2  -4  -2  880.41   58.39
  -2  -4  -2  890.91   61.49
  -2   4  -2  874.41   57.79
  -2   4  -2  914.11   58.29
   2   4   2  931.31   58.19
  -2   4  -2  842.42   61.29
  -2   4  -2  928.81   59.59
   2   4   2  932.71   58.09
   2   4   2  922.61   60.89
   2   4   2  900.81   58.09
  -3  -4  -2   32.70    5.40
   3  -4   2   23.20    8.90
  -3  -4  -2   44.90    6.70
  -3  -4  -2   46.40    6.40
   3  -4   2   45.20    6.00
  -3  -4  -2   43.20    8.50
   3   4   2   48.10    6.10
   3   4   2   35.00    9.30
  -3   4  -2   47.60   11.90
  -3   4  -2   36.70    5.10
  -3   4  -2   37.40    5.90
  -3   4  -2   47.90    8.80
   3   4   2   47.00    5.70
  -4  -4  -2  128.79   13.70
  -4  -4  -2  133.39   15.00
   4  -4   2  123.29   20.70
   4  -4   2  124.49   13.60
  -4  -4  -2  145.29   11.80
   4  -4   2  112.79   12.70
  -4  -4  -2  156.18   11.00
  -4   4  -2  112.09   13.80
   4   4   2  153.78   15.20
  -4   4  -2  121.89   10.90
  -4   4  -2  146.29   12.30
   4   4   2  145.39   12.10
  -5  -4  -2   29.20    5.50
  -5  -4  -2   33.40    5.40
   5  -4   2   33.80    6.90
   5   4   2   32.00    6.30
   5   4   2   28.80   11.90
  -5   4  -2   22.70    8.90
  -5   4  -2   38.30    6.70
  -5   4  -2   34.70    5.60
  -6  -4  -2   -1.00    3.80
  -6   4  -2    2.20    2.70
   6   4   2    0.10    4.90
  -6   4  -2   -4.70    4.10
  -6   4  -2   -1.10    3.80
  -7  -4  -2   -0.70    4.80
   7  -4   2   20.30    5.40
  -7   4  -2    7.40    3.40
   7   4   2   -3.40    5.40
  -7   4  -2   -3.40    4.80
   7   4   2    6.70    6.60
  -7   4  -2    7.50    5.90
  -7   4  -2    7.80    3.70
   7   4   2    2.40    6.50
  -8  -4  -2   25.80    4.80
  -8  -4  -2   22.40    6.90
   8   4   2    8.90    7.10
   8   4   2   11.80    9.40
  -9  -4  -2    5.00    4.30
  -9   4  -2    3.60    4.30
  -9   4  -2   11.40    4.20
   9   4   2    9.20    6.60
  10   4   2   16.70    6.10
 -10   4  -2   15.70    6.00
 -10   4  -2   16.50    4.40
  11   4   2    9.90    5.30
 -11   4  -2   16.60    3.90
  11  -5  -2   56.69    8.90
  11   5  -2   43.00    7.30
 -11   5   2   59.89    6.00
  10  -5  -2  -14.60   10.30
 -10  -5   2    2.30    3.60
 -10   5   2    6.80    3.80
  10   5  -2   -2.00    6.20
  -9  -5   2    2.40    4.10
   9  -5  -2    8.30    7.30
   9   5  -2   14.50    7.70
  -9   5   2    4.10    4.00
  -9   5   2    8.50    3.90
  -8  -5   2   20.90    7.50
  -8  -5   2   19.50    4.80
   8  -5  -2   21.00    6.40
  -8   5   2   17.30    8.10
  -8   5   2   21.20    4.50
  -8   5   2   23.70    5.30
  -8   5   2    2.30    8.10
   8   5  -2   13.30    8.70
   8   5  -2   24.70    8.50
  -7  -5   2   18.80    5.20
  -7  -5   2   18.80    7.20
   7  -5  -2   33.50    5.40
  -7   5   2   35.30    5.60
  -7   5   2   23.40    5.30
  -7   5   2   35.00    7.60
   7   5  -2   34.90    8.90
   7   5  -2   38.80    6.80
   7   5  -2   22.90    6.80
  -7   5   2   28.70    7.50
  -6  -5   2   11.00    4.80
   6   5  -2    9.90    4.50
  -6   5   2   15.20    5.60
   6   5  -2   11.90    6.80
  -6   5   2    8.20    5.20
  -6   5   2    8.30    3.10
  -6   5   2   15.80    3.90
  -6   5   2   10.40    3.70
  -5  -5   2   57.79    7.40
  -5   5   2   58.59    7.80
   5   5  -2   54.29    7.00
  -5   5   2   46.50    7.90
  -4  -5   2  963.00   60.39
   4  -5  -2  963.20   66.49
   4   5  -2  960.30   66.29
  -4   5   2  885.51   60.49
   4   5  -2  882.81   60.19
  -4   5   2  924.61   60.59
   3  -5  -2  192.58   18.70
  -3  -5   2  184.08   17.30
  -3   5   2  159.78   17.70
  -3   5   2  185.18   14.40
  -3   5   2  188.38   17.50
   3   5  -2  169.48   13.30
   3   5  -2  166.68   16.90
   2  -5  -2   -3.90    4.60
  -2  -5   2   -2.80    3.50
  -2  -5   2    0.10    2.20
  -2  -5   2    4.90    4.00
  -2  -5   2   -4.80    5.10
   2  -5  -2   -4.50    3.90
  -2   5   2   -1.90    2.90
  -2   5   2   -1.60    2.50
   2   5  -2   -1.00    2.30
  -2   5   2    9.40    5.20
   2   5  -2   -7.40    5.60
  -2   5   2    1.50    3.70
   1  -5  -2  232.28   16.60
  -1  -5   2  202.28   16.60
  -1  -5   2  201.08   19.10
   1  -5  -2  178.18   19.40
  -1   5   2  232.68   16.30
  -1   5   2  210.58   15.00
  -1   5   2  199.58   14.00
  -1   5   2  222.68   15.10
   1   5  -2  207.98   16.70
   1   5  -2  218.98   14.40
   1   5  -2  223.58   14.90
  -1   5   2  225.18   17.80
   0  -5  -2  173.68   12.10
   0  -5  -2  168.08   14.00
   0  -5  -2  179.88   12.30
   0  -5  -2  168.58   11.60
   0  -5   2  159.28   13.60
   0  -5  -2  174.48   14.60
   0  -5   2  147.79   13.80
   0  -5   2  160.78   13.40
   0  -5   2  177.48   15.30
   0   5   2  170.98   12.10
   0   5   2  172.48   11.50
   0   5  -2  170.38   11.70
   0   5  -2  168.28   11.70
   0   5  -2  154.98   11.90
  -1  -5  -2  430.76   31.40
  -1  -5  -2  311.57   33.30
   1  -5   2  481.35   30.50
   1  -5   2  420.86   29.20
   1  -5   2  466.65   30.90
   1  -5   2  345.97   29.90
  -1  -5  -2  451.35   28.10
  -1   5  -2  402.66   27.80
  -1   5  -2  448.06   28.00
   1   5   2  413.66   27.60
   1   5   2  423.76   27.90
  -2  -5  -2    6.10    6.90
   2  -5   2    3.30    3.30
  -2  -5  -2   -2.70    2.60
  -2  -5  -2    0.40    4.20
   2  -5   2    2.30    5.40
  -2  -5  -2   11.20    4.20
   2  -5   2    3.20    4.60
   2   5   2    0.30    2.10
   2   5   2    4.50    2.70
   2   5   2    5.50    3.30
  -2   5  -2    5.00    3.00
  -2   5  -2    3.00    5.70
  -2   5  -2    2.00    2.70
   3  -5   2  184.58   12.90
  -3  -5  -2  196.58   16.40
  -3  -5  -2  138.19   18.30
   3  -5   2  145.29   20.60
   3  -5   2  179.48   15.40
  -3  -5  -2  178.48   15.40
  -3   5  -2  165.88   16.50
  -3   5  -2  207.38   14.40
   3   5   2  180.48   14.40
  -3   5  -2  152.08   13.10
   4  -5   2   14.70    5.50
  -4  -5  -2   11.00    6.20
  -4  -5  -2   15.70    5.40
  -4  -5  -2   15.90    4.00
  -4   5  -2    7.20    7.20
   4   5   2   16.60    4.70
  -4   5  -2   10.10    4.10
   4   5   2   20.00    6.30
  -4   5  -2   12.40    4.90
  -5  -5  -2   17.10    4.70
   5  -5   2   22.60    6.40
  -5  -5  -2   27.10    4.60
  -5   5  -2   24.90    4.80
  -5   5  -2   18.20    5.70
   5   5   2   29.00    6.20
   5   5   2   14.10   11.20
  -6  -5  -2   59.69    8.30
  -6   5  -2   71.59    6.70
  -6   5  -2   65.69    7.90
   6   5   2   84.49    8.40
   6   5   2   54.99    9.40
   6   5   2   55.69    9.50
  -6   5  -2   75.59    8.50
  -6   5  -2   70.39    9.60
  -7  -5  -2   23.00    6.40
  -7   5  -2   22.20    4.10
   7   5   2   21.00    7.10
  -7   5  -2   22.30    4.80
  -7   5  -2   19.00    7.40
  -7   5  -2   20.40    6.50
   7   5   2   11.90    7.80
   7   5   2   30.70    7.10
  -8  -5  -2   24.80    7.20
  -8   5  -2   23.00    8.80
   8   5   2   11.90    7.00
   8   5   2   30.10    7.60
  -8   5  -2   14.60    4.50
  -8   5  -2   19.00    4.30
   8   5   2   14.40    8.90
   9   5   2   13.30    6.40
  -9   5  -2   16.90    4.20
 -10   5  -2    0.80    3.90
  10   5   2    5.50    5.60
 -10   5  -2   -3.40    3.60
 -11   5  -2    2.60    3.20
  11   5   2    1.40    4.50
 -11   6   2   11.50    3.10
  11   6  -2   19.30    4.90
  10  -6  -2  -14.00    8.00
 -10   6   2    6.20    3.50
  10   6  -2   14.60    6.20
  -9  -6   2   11.60    3.90
   9  -6  -2   -3.70    7.00
  -9   6   2   14.60    4.20
  -9   6   2   15.40    4.30
   9   6  -2   17.20    7.70
   8  -6  -2    6.10    5.80
  -8  -6   2   10.10   11.40
  -8  -6   2    9.80    4.30
  -8   6   2    1.40    4.80
   8   6  -2    5.60    8.00
  -8   6   2  -16.40    9.30
  -8   6   2    4.70    3.90
   8   6  -2    7.90    5.80
  -7  -6   2    3.40    5.90
  -7  -6   2    2.70    4.40
   7  -6  -2    4.90    4.70
  -7   6   2    2.00    3.30
  -7   6   2    9.90    6.80
   7   6  -2    4.00    4.40
   7   6  -2   13.50    6.80
  -7   6   2    3.90    6.20
  -7   6   2   -1.40    4.50
   7   6  -2    4.40    7.50
  -6  -6   2  122.19   11.60
  -6  -6   2  148.19   12.80
  -6   6   2  127.49   12.30
  -6   6   2  141.29   10.20
   6   6  -2  145.29   13.60
  -6   6   2  112.99   10.50
   6   6  -2  159.48   12.80
  -6   6   2  129.29   11.10
  -6   6   2  122.99   13.00
  -5  -6   2    7.80    4.50
  -5   6   2    2.40    4.20
   5   6  -2    5.10    3.80
  -4  -6   2    2.50    4.70
   4   6  -2    7.10    3.80
  -4   6   2   11.30    5.10
  -4   6   2    4.80    4.10
   4   6  -2   12.90    8.70
  -3  -6   2  176.88   14.80
  -3  -6   2  209.58   24.30
  -3  -6   2  193.18   18.30
   3  -6  -2  187.78   19.30
  -3   6   2  194.28   19.90
  -3   6   2  174.58   14.30
   3   6  -2  171.58   13.60
   3   6  -2  174.68   17.60
  -3   6   2  195.78   14.60
  -2  -6   2   52.59    5.80
  -2  -6   2   56.59   12.00
  -2  -6   2   59.19    8.90
  -2  -6   2   48.80    8.50
  -2   6   2   61.99   14.60
   2   6  -2   52.59    6.60
   2   6  -2   56.09    8.70
  -2   6   2   58.19    7.10
  -2   6   2   54.09    9.00
  -1  -6   2   17.30    8.60
   1  -6  -2   19.80    5.20
   1  -6  -2   17.50    4.60
  -1  -6   2   12.90    5.30
  -1  -6   2   10.40    5.00
  -1   6   2   19.40    4.40
   1   6  -2   17.70    3.70
  -1   6   2   19.80    6.40
   1   6  -2   22.60    5.70
   1   6  -2   22.00    4.70
  -1   6   2   16.30    2.50
  -1   6   2   18.50    4.00
   0  -6   2   -1.80    3.80
   0  -6   2    1.60    3.80
   0  -6   2   -0.80    3.70
   0  -6  -2    1.60    3.20
   0  -6  -2    0.10    5.50
   0  -6   2    6.30    6.70
   0   6   2    1.00    2.20
   0   6   2   -0.40    3.60
   0   6  -2    1.40    2.40
   0   6  -2    3.90    3.50
   0   6  -2    2.00    2.50
   1  -6   2  164.98   14.70
   1  -6   2  159.38   15.90
   1  -6   2  110.99   14.60
  -1  -6  -2  179.38   17.60
  -1  -6  -2  160.48   12.30
   1  -6   2  180.28   15.40
  -1   6  -2  160.38   11.90
  -1   6  -2  146.59   11.80
   1   6   2  168.58   12.40
  -1   6  -2  151.48   11.20
   1   6   2  156.48   11.40
   2  -6   2   15.40    7.20
  -2  -6  -2   10.20    5.30
  -2  -6  -2   10.60   10.50
   2  -6   2   12.30    5.10
   2   6   2   13.20    3.60
  -2   6  -2   13.60    4.40
   2   6   2    6.20    4.70
  -2   6  -2   13.10    4.30
  -3  -6  -2   37.80    7.50
   3  -6   2   40.70   12.40
  -3  -6  -2   59.49    7.00
  -3  -6  -2   55.79    9.60
   3  -6   2   56.39    5.80
  -3   6  -2   67.59   10.50
  -3   6  -2   61.49    8.10
  -3   6  -2   41.50    6.50
   3   6   2   50.99    6.70
   3   6   2   57.99    6.80
  -4  -6  -2  181.58   13.20
   4  -6   2  170.58   13.50
  -4  -6  -2  176.08   14.10
  -4   6  -2  130.19   17.20
   4   6   2  191.48   14.10
  -4   6  -2  188.78   14.80
  -4   6  -2  143.79   13.00
   4   6   2  165.88   16.60
  -5  -6  -2  181.48   14.40
   5   6   2  190.18   15.10
  -5   6  -2  156.08   15.20
  -5   6  -2  191.98   14.10
  -6  -6  -2    8.50    5.00
  -6   6  -2   12.40    5.30
  -6   6  -2    5.70    3.10
   6   6   2   -1.30    5.00
  -6   6  -2   -1.10    4.20
  -6   6  -2    1.90    5.00
   6   6   2    7.50    4.70
   6   6   2    2.90    5.60
  -7  -6  -2   57.79    9.80
  -7   6  -2   78.39   11.20
  -7   6  -2   68.09    8.60
  -7   6  -2   74.99    7.40
   7   6   2   76.29   11.10
   7   6   2   80.79   10.70
  -7   6  -2   93.59   11.10
   7   6   2   56.99   11.20
   8   6   2   16.20   15.60
   8   6   2    0.30    6.50
  -8   6  -2    4.90    4.40
  -8   6  -2   -0.80    3.50
   8   6   2    9.10    7.00
  -9   6  -2   15.30    4.00
   9   6   2   13.60    6.30
  -9   6  -2    5.00    4.40
  10   6   2   -3.00    5.10
 -10   6  -2    3.20    3.80
 -10   6  -2    2.00    3.60
 -11   6  -2   70.39    6.30
  11   6   2   50.79    7.40
  11   7  -2   19.60    4.50
 -11   7   2   15.10    3.10
  10  -7  -2    2.40    8.00
  10   7  -2   12.00    5.60
 -10   7   2    2.20    3.30
 -10   7   2    5.60    4.70
   9  -7  -2   -4.10    6.50
   9   7  -2    2.30    6.70
  -9   7   2   -0.40    4.00
  -9   7   2    0.20    3.40
  -8  -7   2   -2.00    7.90
   8  -7  -2    1.70    5.30
   8   7  -2    6.20   11.00
   8   7  -2    3.60    7.40
   8   7  -2   -6.60    5.40
  -8   7   2   -6.60    4.90
  -8   7   2  -18.60   13.00
  -8   7   2   -0.40    3.50
  -8   7   2   -5.00   11.50
   7  -7  -2   15.20    5.40
  -7  -7   2   25.80    7.50
  -7   7   2   17.10    4.00
   7   7  -2   10.40    4.60
  -7   7   2   12.20    8.00
   7   7  -2   11.20    7.70
  -7   7   2    8.90    5.20
  -7   7   2   17.80    7.70
   7   7  -2    4.70    6.90
  -6  -7   2   25.00    6.70
  -6   7   2   25.10    7.10
  -6   7   2   23.90    7.20
   6   7  -2   30.90    7.40
  -6   7   2   29.60    4.80
   6   7  -2   29.90    6.70
   6   7  -2   37.30    5.30
  -6   7   2   33.30    5.20
  -6   7   2   27.30    4.30
  -5  -7   2   54.79    7.80
  -5   7   2   48.90    5.80
  -5   7   2   43.60    6.30
   5   7  -2   50.99    8.40
   5   7  -2   53.09    7.40
   5   7  -2   53.39    6.40
  -5   7   2   57.29    8.50
  -5   7   2   47.90    8.10
  -4  -7   2    5.90    5.00
   4   7  -2    7.40    3.90
  -4   7   2    3.90    4.20
  -4   7   2    4.40    4.60
   4   7  -2   15.20   12.40
   3  -7  -2   -6.90    7.90
  -3  -7   2   12.90    5.40
   3   7  -2   12.80    3.90
  -3   7   2   18.90    5.40
  -3   7   2   19.90    4.90
   3   7  -2    2.60    6.90
  -2  -7   2   97.09   12.40
  -2  -7   2  117.19   12.00
  -2  -7   2   99.39    9.00
  -2  -7   2  131.19   26.80
   2  -7  -2  120.79   13.90
   2  -7  -2  118.19   14.00
   2   7  -2   92.49    9.10
   2   7  -2  107.19   12.90
  -2   7   2  119.99   10.50
  -2   7   2  123.69   10.40
  -1  -7   2  148.09   15.40
  -1  -7   2  171.68   21.20
   1  -7  -2  158.38   13.40
   1  -7  -2  172.98   19.30
   1  -7  -2  176.48   14.80
  -1  -7   2  157.48   12.10
   1   7  -2  155.08   13.30
  -1   7   2  157.68   11.20
  -1   7   2  194.18   13.50
   0  -7   2   39.70    7.90
   0  -7  -2   49.20    6.90
   0  -7   2   66.79   13.10
   0  -7  -2   28.20   10.40
   0  -7   2   29.00    7.50
   0   7  -2   46.20    5.70
   0   7   2   55.49    7.30
   0   7  -2   46.90    5.90
   0   7  -2   42.60    7.40
   0   7   2   43.90    5.00
  -1  -7  -2   81.39    8.70
   1  -7   2  107.79   12.80
  -1  -7  -2   97.59   15.50
   1  -7   2   68.69   11.10
   1  -7   2  100.59   14.10
   1   7   2   84.99    9.10
   1   7   2   76.69    7.40
  -1   7  -2   82.79    7.10
  -1   7  -2   77.29    8.40
  -1   7  -2   84.69    8.30
   2  -7   2  568.54   37.20
  -2  -7  -2  462.05   32.00
   2  -7   2  347.27   37.70
  -2   7  -2  506.55   31.90
   2   7   2  466.25   31.70
  -2   7  -2  428.86   31.30
   2   7   2  470.15   31.10
  -3  -7  -2   16.80    6.20
   3  -7   2   21.00    3.80
   3   7   2   19.20    4.50
  -3   7  -2   20.70    5.30
  -3   7  -2   15.40    4.40
  -3   7  -2   17.20    8.60
  -4  -7  -2   88.89    8.50
  -4  -7  -2   78.69    9.40
  -4   7  -2   68.79    9.40
   4   7   2   80.79    8.70
  -5  -7  -2   20.60    6.00
   5   7   2   25.80    5.50
  -5   7  -2   20.30    3.60
  -5   7  -2   18.70    6.10
   5   7   2   23.20    6.00
   5   7   2   26.00    4.50
  -5   7  -2   24.00    5.50
  -5   7  -2   27.20    4.70
  -6  -7  -2   20.80    6.40
   6   7   2   25.10    5.60
   6   7   2   27.40    6.50
  -6   7  -2   20.80    6.60
  -6   7  -2   35.60    6.90
   6   7   2   17.60    6.80
  -6   7  -2   21.40    5.30
  -6   7  -2   29.40    5.20
  -7  -7  -2   31.80    7.30
   7   7   2   15.90    6.80
   7   7   2   20.80    7.10
  -7   7  -2   23.90    4.30
  -7   7  -2   16.30    5.10
   7   7   2   16.80    8.40
  -7   7  -2   21.90    7.80
  -8   7  -2   49.30   13.00
   8   7   2   30.10    7.50
   8   7   2   51.89   17.50
  -8   7  -2   26.30    5.20
   8   7   2   38.70    8.10
  -8   7  -2   23.80    4.60
  -9   7  -2   18.00    4.00
  -9   7  -2   17.00    4.70
   9   7   2   14.10    6.20
 -10   7  -2   -5.50    3.60
  10   7   2   -6.10    4.50
 -10   7  -2    1.90    3.30
 -11   7  -2   36.60    4.60
 -10   8   2   -6.60    3.20
  10   8  -2   -1.70    5.00
 -10   8   2    0.30    2.70
   9  -8  -2   -8.20    8.30
  -9   8   2    0.40    4.30
   9   8  -2    5.30    6.10
   9   8  -2   -6.80    6.40
  -9   8   2    1.70    3.40
   8  -8  -2   -7.10    5.10
   8   8  -2   16.30    7.10
   8   8  -2    1.00    5.70
  -8   8   2    5.70    5.40
  -8   8   2   -4.10    3.40
  -7  -8   2   18.60    7.50
  -7   8   2    6.20    5.30
  -7   8   2   11.00    3.70
   7   8  -2    9.40    4.90
   7   8  -2    5.70    7.50
   7   8  -2   18.60    7.60
  -7   8   2    9.20    9.50
  -7   8   2   16.40    8.20
  -6  -8   2    5.30    6.20
  -6   8   2    1.20    6.10
  -6   8   2   -1.30    3.30
   6   8  -2    4.50    5.50
  -6   8   2    1.00    5.90
   6   8  -2   -0.10    6.40
  -6   8   2    3.70    4.10
   6   8  -2    1.60    3.90
  -6   8   2    2.10    3.90
  -5  -8   2  113.59   11.80
   5   8  -2  133.69   11.50
   5   8  -2  108.59    9.70
   5   8  -2  126.39   11.60
  -5   8   2   92.29   11.70
  -5   8   2  126.29   12.70
  -5   8   2  112.29    9.30
  -5   8   2  109.39    9.40
  -5   8   2  111.89   10.00
  -4  -8   2    3.40    5.10
   4   8  -2    0.80    3.10
  -4   8   2    2.00    4.90
  -4   8   2   -1.60    4.10
  -4   8   2    2.90    2.90
   4   8  -2   -3.30    3.60
  -4   8   2    1.90    2.80
   4   8  -2   -3.10    3.70
   3  -8  -2  224.98   22.40
  -3  -8   2  183.28   16.00
  -3   8   2  206.68   15.90
   3   8  -2  192.68   14.80
  -3   8   2  199.08   16.00
   3   8  -2  148.79   22.80
   2  -8  -2  356.26   28.70
  -2  -8   2  336.57   26.10
  -2   8   2  373.96   25.30
   2   8  -2  338.17   24.30
  -2   8   2  366.16   25.20
   1  -8  -2   77.39    9.00
  -1  -8   2   43.10    8.80
  -1  -8   2   53.29    6.20
   1  -8  -2   51.59    7.70
  -1  -8   2   59.99    9.60
   1   8  -2   65.59    6.70
  -1   8   2   59.99    5.20
  -1   8   2   78.39    8.60
   1   8  -2   62.49    8.00
   0  -8  -2   58.19    7.40
   0  -8   2   40.70    8.80
   0   8  -2   56.99    8.10
   0   8  -2   54.89    6.20
   0   8  -2   60.99    6.60
   0   8   2   63.49    5.80
   0   8   2   55.39    7.70
  -1  -8  -2  172.18   13.30
   1  -8   2  195.28   22.50
   1  -8   2  107.99   15.70
   1   8   2  148.49   13.30
   1   8   2  171.48   13.60
  -1   8  -2  160.98   12.80
  -1   8  -2  147.69   13.00
  -1   8  -2  177.98   12.10
   2  -8   2   48.40   12.00
  -2  -8  -2   64.39    8.70
   2   8   2   70.39    8.30
   2   8   2   69.79    6.90
  -2   8  -2   65.29    8.00
  -2   8  -2   49.70    7.60
  -3  -8  -2   10.80    5.50
   3   8   2    8.60    3.90
  -3   8  -2    7.70    4.30
  -3   8  -2    7.20    4.00
  -4  -8  -2   67.39    9.20
  -4   8  -2   57.89    8.80
   4   8   2   66.29    6.70
  -4   8  -2   58.99    7.90
   4   8   2   78.39    8.40
   4   8   2   72.29    7.80
  -4   8  -2   66.59    7.40
  -5  -8  -2   37.40    7.30
  -5   8  -2   32.30    5.70
  -5   8  -2   29.00    5.30
  -5   8  -2   29.00    6.40
  -5   8  -2   23.80    4.30
   5   8   2   35.60    7.00
   5   8   2   44.80    6.40
   5   8   2   31.00    6.10
  -5   8  -2   21.10    6.20
  -6  -8  -2   13.70    6.50
   6   8   2   13.00    6.20
  -6   8  -2   18.00    6.80
   6   8   2   25.00    5.80
  -6   8  -2   26.80    7.40
  -6   8  -2   18.40    3.90
   6   8   2   17.90    7.20
  -6   8  -2   13.80    5.30
  -7  -8  -2   16.60    6.90
   7   8   2    7.20    6.30
  -7   8  -2    9.80    3.60
   7   8   2    4.40    9.40
   7   8   2   12.70    7.10
  -7   8  -2    1.70    7.50
  -7   8  -2    7.40    4.90
   8   8   2    4.70    5.80
   8   8   2   -1.90    6.60
  -8   8  -2    6.20    3.50
  -8   8  -2   -7.00    4.00
  -9   8  -2   -0.20    4.10
  -9   8  -2    5.30    3.40
   9   8   2    9.80    5.70
  10   8   2   14.70    5.40
 -10   8  -2   15.00    4.10
 -10   8  -2   14.80    3.40
  10   9  -2    4.70    4.60
 -10   9   2    3.40    2.70
 -10   9   2    0.60    3.10
   9  -9  -2   22.60    6.80
  -9   9   2    6.30    4.00
   9   9  -2   -0.80    5.80
   9   9  -2    1.10    5.60
  -9   9   2    7.20    3.20
   8  -9  -2   16.10    5.70
   8   9  -2   24.90    7.20
  -8   9   2   16.50    3.80
  -8   9   2   13.10    5.60
   8   9  -2   22.60    6.10
  -7  -9   2   22.70    9.20
   7   9  -2   27.30    7.60
  -7   9   2   29.50    6.30
   7   9  -2   22.30   10.90
   7   9  -2   26.40    5.70
  -7   9   2   34.80   12.00
  -7   9   2   38.30   13.30
  -7   9   2   31.30    5.40
  -6  -9   2    9.80    6.90
  -6   9   2    2.90    4.50
  -6   9   2   -3.10    7.10
  -6   9   2    2.50    4.20
   6   9  -2    9.80    4.30
   6   9  -2   12.40    6.40
  -6   9   2    2.20    7.20
  -6   9   2   -1.70    3.20
   6   9  -2    3.00    6.50
  -5  -9   2  114.69   12.10
  -5   9   2   98.69    9.40
  -5   9   2  110.69   12.80
   5   9  -2  101.59    9.30
  -5   9   2  102.49    8.90
   5   9  -2  101.69   11.20
  -5   9   2   99.69   13.30
   5   9  -2   83.79   10.70
  -4  -9   2    0.30    5.50
   4   9  -2    4.80    4.20
  -4   9   2    4.00    3.00
  -4   9   2   -2.00    3.10
   4   9  -2   -2.50    3.10
  -4   9   2   -1.50    5.20
  -4   9   2    2.90    4.90
  -3  -9   2   24.30    6.80
   3   9  -2   21.60    4.50
  -3   9   2   20.60    3.70
  -3   9   2   20.50    5.60
  -3   9   2   27.00    4.00
   3   9  -2   25.20    5.00
  -3   9   2   20.00    6.30
   3   9  -2   21.40    3.90
   2   9  -2    3.70    3.40
  -2   9   2    9.90    5.00
   1  -9  -2   49.60    7.50
  -1  -9   2   43.60    6.40
   1   9  -2   62.39    6.50
   1   9  -2   57.09    7.90
  -1   9   2   67.79    8.30
   0  -9  -2    2.90    3.70
   0   9  -2    6.80    4.50
   0   9   2    1.80    2.50
   0   9  -2    6.00    3.10
   0   9   2    2.20    4.50
   1  -9   2    5.10    9.20
  -1  -9  -2    4.20    3.90
  -1   9  -2    5.30    3.80
  -1   9  -2   -0.70    2.70
  -1   9  -2   -1.60    4.20
   1   9   2    4.20    3.10
   1   9   2   -0.80    4.40
  -2  -9  -2   24.70    6.20
   2   9   2   28.30    6.10
   2   9   2   26.90    4.70
  -2   9  -2   26.10    5.50
  -2   9  -2   19.20    5.30
  -3  -9  -2   56.59    9.90
  -3  -9  -2   41.10    8.40
   3   9   2   55.69    6.40
  -3   9  -2   41.90    7.30
   3   9   2   49.99    7.00
   3   9   2   62.29    7.10
  -3   9  -2   57.39    8.60
  -3   9  -2   57.69    6.40
  -4  -9  -2    6.10    5.90
  -4   9  -2    1.90    3.60
   4   9   2    3.10    4.60
  -4   9  -2    6.20    3.50
  -4   9  -2    5.70    3.20
   4   9   2    5.50    3.70
   4   9   2    8.90    4.40
  -4   9  -2    9.90    5.20
  -4   9  -2    6.90    5.30
  -5  -9  -2   30.30    7.50
  -5   9  -2   34.80    5.70
  -5   9  -2   19.40    5.10
   5   9   2   21.80    7.40
   5   9   2   19.80    5.00
  -5   9  -2   27.30    7.00
   5   9   2   13.00    5.50
  -5   9  -2   20.10    4.30
  -5   9  -2   28.60    7.50
  -6  -9  -2   57.59    9.80
  -6   9  -2   52.69    9.20
   6   9   2   67.09    9.80
   6   9   2   66.49   11.60
   6   9   2   57.19    9.00
  -6   9  -2   61.89   11.00
  -6   9  -2   49.90    6.40
  -7  -9  -2   -4.20    7.20
  -7   9  -2    2.40    3.00
  -7   9  -2    5.50    8.90
  -7   9  -2   -4.20    4.70
   7   9   2   -2.00    6.40
   7   9   2    2.70    5.70
   7   9   2    2.50   10.90
  -8   9  -2    8.40    3.50
   8   9   2    5.50    6.90
  -8   9  -2   -3.00    4.10
   8   9   2    1.70    5.50
  -9   9  -2   12.00    3.40
  -9   9  -2    7.00    4.30
   9   9   2    3.80    5.00
 -10   9  -2   -2.50    3.40
 -10   9  -2   -4.20    2.40
  10   9   2    6.10    3.80
  10  10  -2   15.60    4.20
   9 -10  -2   16.80    6.30
   9  10  -2    3.70    5.10
  -9  10   2   -1.90    2.80
  -9  10   2    7.70    3.80
   9  10  -2    2.10    7.00
  -8  10   2   25.80    5.80
   8  10  -2   21.90    6.40
   8  10  -2   17.20    6.10
  -8  10   2   12.50    3.70
   7  10  -2   92.79   10.10
  -7  10   2   93.39    8.50
  -7  10   2  115.39   11.50
   7  10  -2  104.49   11.50
  -6 -10   2   38.40    9.40
  -6  10   2   27.90    4.70
  -6  10   2   29.80    5.90
   6  10  -2   48.50   10.40
  -6  10   2   51.69   11.00
   6  10  -2   33.20    5.60
  -6  10   2   38.40    6.70
   6  10  -2   23.50    6.90
  -5 -10   2   57.99   10.00
   5  10  -2   48.70    8.40
  -5  10   2   37.00    5.70
  -5  10   2   41.50    9.80
  -5  10   2   34.10    6.30
   5  10  -2   44.60    6.70
   5  10  -2   33.00    6.70
  -4 -10   2   -6.00    9.30
  -4  10   2    2.20    3.60
  -4  10   2    6.10    9.30
   4  10  -2   -0.90    3.50
  -4  10   2    7.50    3.30
   4  10  -2    0.90    4.40
  -3 -10   2  100.19   12.10
   3  10  -2   89.99    8.30
   3  10  -2   70.19    9.10
   3  10  -2   94.19    8.70
  -3  10   2   83.99    8.00
  -3  10   2   80.59    7.60
  -3  10   2   89.09   11.70
  -2 -10   2   16.80    8.40
   2 -10  -2   24.10    6.60
  -2  10   2   22.70    6.70
  -2  10   2   27.70    6.00
   2  10  -2   32.30    5.10
   2  10  -2   18.10    4.90
  -1 -10   2  438.86   31.70
   1 -10  -2  469.25   32.70
  -1  10   2  497.55   33.00
   1  10  -2  472.05   30.80
   1  10  -2  434.86   32.80
   1  10  -2  457.95   31.70
  -1  10   2  463.45   30.60
   1  10  -2  470.15   30.70
  -1  10   2  473.35   30.70
   0 -10  -2    6.80    4.70
   0 -10   2    8.30    3.80
   0  10  -2   15.60    5.30
   0  10   2   14.00    3.50
   0  10   2    3.10    5.10
   0  10  -2    9.90    3.70
  -1 -10  -2    1.30    4.40
   1  10   2    1.80    4.80
  -1  10  -2    6.10    3.50
  -1  10  -2    4.90    4.80
   1  10   2    4.40    3.50
   1  10   2    3.40    3.30
  -1  10  -2    3.60    5.40
   2  10   2   92.39    8.50
   2  10   2   79.99   10.60
   2  10   2   69.99    8.50
  -2  10  -2   91.09    7.40
   2  10   2   82.19    8.20
  -2  10  -2   85.59    9.90
  -2  10  -2   87.99    7.50
  -2  10  -2   63.69    9.40
  -3 -10  -2    2.50    7.70
   3  10   2    8.60    4.10
  -3  10  -2    5.10    5.40
  -3  10  -2    6.40    4.80
   3  10   2    2.60    3.50
  -3  10  -2    1.40    3.80
  -3  10  -2   10.10    3.50
   3  10   2   12.10    4.80
  -3  10  -2    6.10    3.10
  -4 -10  -2  139.89   14.20
  -4  10  -2  143.09   17.70
   4  10   2  148.79   11.90
   4  10   2  134.69   12.10
  -4  10  -2  143.59   13.50
  -4  10  -2  144.79   11.70
   4  10   2  149.39   13.60
  -4  10  -2  117.59   11.10
  -4  10  -2  139.89   10.80
  -5 -10  -2    2.00    7.00
  -5  10  -2   -1.30    4.50
  -5  10  -2    5.00    6.90
   5  10   2    1.50    5.90
   5  10   2   -3.80    4.40
  -5  10  -2    6.90    4.30
  -5  10  -2   -5.00    6.50
   5  10   2   -1.50    4.90
  -5  10  -2   -1.10    5.00
  -6 -10  -2   -0.90    6.80
   6  10   2   -1.20    5.60
   6  10   2    4.90    5.80
  -6  10  -2    1.00    7.50
   6  10   2    5.00    9.10
  -6  10  -2    1.70    3.50
   7  10   2   38.40    7.90
  -7  10  -2   41.50    6.40
   7  10   2   37.70    7.20
  -7  10  -2   56.79    5.90
  -8  10  -2   18.60    3.70
   8  10   2    9.90    6.40
   8  10   2   14.60    5.70
  -8  10  -2    6.10    4.40
  -9  10  -2   -0.40    3.90
  -9  10  -2    4.00    2.90
 -10  10  -2    1.50    2.50
 -10  10  -2    0.70    3.60
  10  10   2    1.30    3.20
  -9  11   2    7.40    3.50
   9  11  -2   10.10    6.10
   8 -11  -2    9.20    5.00
   8  11  -2    3.80    5.50
   8  11  -2    9.40    5.80
  -8  11   2    0.10    4.80
   7 -11  -2   58.99    7.50
   7  11  -2   40.40    6.70
   7  11  -2   66.69    9.00
  -7  11   2   44.60    7.20
  -6  11   2   40.50    6.50
  -6  11   2   36.60    6.20
   6  11  -2   27.20    7.30
   6  11  -2   28.20    5.60
   5 -11  -2   22.50   14.80
   5  11  -2   12.30    4.50
   5  11  -2    9.20    9.30
   5  11  -2   10.60    5.50
  -5  11   2    8.00    4.20
  -5  11   2    8.10    4.30
   4 -11  -2   73.99   12.50
  -4 -11   2   79.89   12.50
   4  11  -2   76.49    8.10
  -4  11   2   69.49   12.00
  -4  11   2   72.59    8.10
  -4  11   2   69.79    7.50
   4  11  -2   74.69   10.60
   4  11  -2   71.09    8.80
  -3 -11   2   31.30    8.60
   3 -11  -2   34.60    8.40
  -3  11   2   32.90    9.20
  -3  11   2   31.90    5.80
   3  11  -2   39.60    6.80
  -3  11   2   33.80    5.00
   3  11  -2   39.00    6.50
   3  11  -2   44.50    7.40
  -2 -11   2   88.89   13.50
   2 -11  -2   96.19   11.60
   2  11  -2   88.89    8.50
  -2  11   2   85.69    8.10
  -2  11   2   95.09   12.50
   2  11  -2   95.89    8.70
   2  11  -2   75.19    9.60
  -2  11   2   90.69    8.10
   1 -11  -2   76.79   10.20
  -1  11   2  101.29   11.90
   1  11  -2   64.69    8.60
  -1  11   2   86.39    7.80
   1  11  -2   82.29    7.70
  -1  11   2   82.59    7.80
   1  11  -2   87.39    8.00
   0 -11  -2   27.70    6.90
   0 -11   2   33.10    6.50
   0  11  -2   31.90    5.30
   0  11   2   36.40    5.30
   0  11   2   46.30    6.70
   0  11   2   50.39    9.00
   0  11  -2   50.39    8.60
   0  11  -2   39.50    6.70
   0  11   2   37.50    5.20
  -1 -11  -2    5.60    6.00
   1 -11   2   19.30    5.30
   1  11   2   33.00    5.60
   1  11   2   24.60    4.30
  -1  11  -2   15.60    6.50
  -1  11  -2   18.50    3.70
   1  11   2   15.20    4.20
   1  11   2   19.30    6.70
   1  11   2   14.70    4.20
  -1  11  -2   18.70    3.90
   2  11   2   18.10    5.00
   2  11   2    6.20    4.10
  -2  11  -2    8.30    5.90
   2  11   2   10.40    6.30
  -2  11  -2    8.10    3.30
   2  11   2   10.90    4.00
  -2  11  -2    8.70    3.40
  -2  11  -2    8.90    5.70
  -3 -11  -2   97.49   15.20
   3  11   2   99.79   14.00
   3  11   2  119.89   10.50
   3  11   2  113.09   10.40
  -3  11  -2  130.19   13.70
  -3  11  -2  108.99    9.20
  -3  11  -2  100.39    9.80
  -3  11  -2  124.89   12.30
  -4 -11  -2  269.57   21.70
   4  11   2  258.37   18.90
  -4  11  -2  272.87   22.50
  -4  11  -2  278.27   20.80
   4  11   2  240.38   19.00
  -4  11  -2  250.67   18.70
  -4  11  -2  219.58   18.20
  -4  11  -2  267.37   19.30
   4  11   2  265.07   21.10
  -5 -11  -2   38.40   10.30
  -5  11  -2   12.80    4.40
   5  11   2   10.20    5.40
   5  11   2   23.00   13.50
  -5  11  -2   24.90   12.70
   5  11   2   14.50    5.80
  -5  11  -2   17.10    5.40
   6  11   2    0.10    5.90
   6  11   2    9.50    5.60
  -6  11  -2    5.50    5.00
  -6  11  -2   -2.90    3.30
   7  11   2    1.20    6.10
   7  11   2    3.70    5.50
  -7  11  -2    5.30    3.30
  -7  11  -2    5.30    4.60
   8  11   2    3.20    4.90
  -8  11  -2    0.10    4.20
  -8  11  -2    3.10    3.00
   8  11   2    3.30    5.30
  -9 -11  -2   -1.30    2.30
  -9  11  -2    6.30    2.60
  -9  11  -2   -0.90    3.70
   9  11   2   -3.90    3.80
   8 -12  -2   14.00    5.00
   8  12  -2   17.70    5.20
   8  12  -2   11.30    5.40
  -8  12   2    9.70    4.50
   7 -12  -2   22.40    5.10
   7  12  -2   11.60    6.00
  -7  12   2   13.00    6.70
   7  12  -2   13.80    7.10
  -6  12   2    3.40    4.70
  -6  12   2   -0.40    4.40
   6  12  -2    1.20    5.30
   6  12  -2    8.30    4.30
   5  12  -2   10.10    5.10
   5  12  -2    7.10    6.10
  -5  12   2    8.40    4.90
  -5  12   2    9.40    4.50
   4 -12  -2   11.10   10.10
  -4 -12   2    7.90    8.80
  -4  12   2    8.80    4.00
  -4  12   2    4.90    3.70
  -4  12   2    2.60    9.10
   4  12  -2   -2.40    4.50
   4  12  -2   17.10    7.80
   4  12  -2    4.20    4.30
  -3 -12   2    3.50    8.30
   3 -12  -2   -0.80    8.20
  -3  12   2   11.70    8.30
  -3  12   2    0.40    3.60
   3  12  -2    5.60    4.10
   3  12  -2    4.90    4.30
   3  12  -2    5.80    6.10
  -3  12   2    6.50    3.70
  -2 -12   2   16.10    9.20
   2 -12  -2   17.20    8.10
   2  12  -2    9.90    4.10
  -2  12   2    9.50    7.70
  -2  12   2   10.50    3.90
   2  12  -2    5.40    4.10
   2  12  -2   -4.30    4.90
  -1 -12   2    2.30   10.30
   1 -12  -2    2.20    6.20
  -1  12   2    4.40    3.30
   1  12  -2    3.20    3.80
   1  12  -2    8.80    3.60
  -1  12   2    9.60    4.70
  -1  12   2   14.30    8.10
   0  12   2   -2.70    3.40
   0  12  -2   10.10    7.30
   0  12  -2   -0.30    3.20
   0  12   2    8.40    7.30
   0  12  -2   -2.50    3.50
   0  12   2    3.90    3.00
   0  12   2    5.60    5.00
  -1 -12  -2   -5.20    6.60
   1  12   2    3.30    4.90
  -1  12  -2    5.90    3.60
  -1  12  -2   13.30    3.70
   1  12   2   10.90    6.00
   1  12   2    6.00    7.40
  -1  12  -2    5.60    7.00
   2 -12   2   28.80    6.50
   2  12   2   15.60    5.10
  -2  12  -2   14.20    7.30
   2  12   2   10.40    4.60
  -2  12  -2   19.00    5.10
  -3 -12  -2   15.00    8.70
  -3  12  -2   30.90    8.60
   3  12   2   19.50    5.40
   3  12   2   25.10    5.70
  -3  12  -2   19.10    4.00
   3  12   2   26.70    7.20
  -3  12  -2   20.80    4.80
  -4 -12  -2   24.60    9.70
  -4  12  -2   16.70    9.00
   4  12   2   23.30    5.90
  -4  12  -2   32.40    4.90
   4  12   2   35.30    9.30
   4  12   2   30.60    6.10
  -4  12  -2   18.00    5.20
  -5  12  -2    6.40    4.70
   5  12   2    2.00    6.10
   5  12   2    2.80    5.90
  -5  12  -2    5.60    5.60
  -6  12  -2    2.50    3.50
   6  12   2    3.10    5.20
   6  12   2    8.30    5.90
  -6  12  -2   -1.50    4.50
   7  12   2    7.10    7.60
   7  12   2   10.00    7.20
  -7  12  -2   12.00    5.50
  -7  12  -2   14.80    3.60
   8  12   2    3.20    4.50
  -8  12  -2    4.70    2.80
   8  12   2    2.30    4.70
  -8  12  -2    3.20    3.80
   8  13  -2    3.20    4.40
  -8  13   2    3.10    3.30
   8  13  -2    8.70    4.30
  -7  13   2   16.90    5.00
   7  13  -2   17.00    5.20
   7  13  -2   13.20    5.50
   6  13  -2   -0.50    4.10
   6  13  -2    4.10    5.10
  -6  13   2    9.90    4.50
  -6  13   2   -4.30    4.60
  -5  13   2    9.60    4.60
   5  13  -2    9.00    5.10
   5  13  -2   21.40    4.70
  -5  13   2   14.20    4.40
   4  13  -2   14.10    5.00
  -4  13   2   19.10    4.40
  -4  13   2   20.40    4.50
   4  13  -2   19.60    4.70
   3 -13  -2   59.09   17.90
  -3 -13   2   98.89   19.30
   3  13  -2   45.70    7.40
   3  13  -2   52.09    7.70
  -3  13   2   40.60    7.00
  -3  13   2   47.90    6.40
  -2 -13   2   -0.10   10.00
   2 -13  -2    2.50    9.60
  -2  13   2   13.00    3.90
  -2  13   2   32.60   10.50
  -2  13   2    6.50    3.70
   2  13  -2   17.30    4.60
   2  13  -2   10.60    4.20
  -1 -13   2   17.50   12.70
  -1  13   2   47.90    6.80
   1  13  -2   41.50    7.10
  -1  13   2   40.40    6.10
  -1  13   2   65.09   12.60
   1  13  -2   40.30    5.80
   0 -13  -2  134.99   16.70
   0  13   2  162.08   19.20
   0  13   2  173.18   13.00
   0  13   2  172.68   12.70
   0  13  -2  149.19   13.00
   0  13  -2  173.88   12.90
   0  13   2  190.38   18.70
  -1  13  -2    5.90    3.60
  -1  13  -2    2.60    9.50
   1  13   2    7.00    5.40
   1  13   2    7.10    4.10
  -1  13  -2    5.90    4.00
   1  13   2   17.10    9.30
  -2 -13  -2   31.70   12.50
   2  13   2   46.70    7.40
  -2  13  -2   73.49   15.90
   2  13   2   44.00    7.10
  -2  13  -2   34.90    6.00
  -2  13  -2   46.30    7.40
  -3 -13  -2   72.89   17.20
   3  13   2   60.99    9.40
   3  13   2   60.49    7.80
  -3  13  -2   48.40    6.50
  -3  13  -2   48.60    6.60
  -4  13  -2   -4.80    3.60
   4  13   2   -2.80    4.60
   4  13   2    0.80    5.80
  -4  13  -2   -5.30    4.30
  -5  13  -2    6.00    4.80
   5  13   2    1.50    5.70
   5  13   2   10.00    5.10
   6  13   2   26.50    6.60
  -6  13  -2   25.20    5.20
   6  13   2   20.20    5.80
   7  13   2   33.40    6.20
   7  13   2   39.50    6.90
  -7  13  -2   34.10    5.90
  -8  13  -2   -0.90    3.20
   8  13   2   -4.70    3.50
   7  14  -2    2.40    4.70
   7  14  -2   14.20    4.40
  -7  14   2   13.90    4.10
  -6  14   2   11.30    4.90
   6  14  -2   11.40    5.10
   6  14  -2   14.10    4.90
   5  14  -2   14.90    6.20
  -5  14   2   12.10    4.30
   5  14  -2   12.40    5.60
   4  14  -2    8.60    4.80
  -4  14   2   14.60    4.70
  -4  14   2   15.40    4.40
   4  14  -2   16.20    4.80
  -3  14   2   38.20    5.30
   3  14  -2   32.40    5.60
  -3  14   2   32.50    5.60
   3  14  -2   36.80    5.80
  -2  14   2   37.50    5.00
  -2  14   2   34.60    5.00
   2  14  -2   35.30    6.30
   2  14  -2   22.70    5.30
   1  14  -2   15.20    4.80
  -1  14   2   22.90    4.50
   1  14  -2   26.50    5.10
  -1  14   2   31.00    5.60
   0  14  -2   -4.60    5.00
   0  14   2   -0.20    4.90
   0  14   2    8.60    4.00
   0  14  -2    0.80    5.20
   1  14   2   65.49    7.90
   1  14   2   60.19    9.60
  -1  14  -2   49.40    6.50
   2  14   2   19.80    4.80
  -2  14  -2   25.10    4.20
   2  14   2   25.80    6.80
  -2  14  -2   27.40    5.10
  -3  14  -2   17.90    4.80
   3  14   2    8.90    5.90
  -3  14  -2    7.30    3.70
   3  14   2    1.40    4.20
   4  14   2   15.30    6.40
   4  14   2   13.40    4.80
  -4  14  -2   17.90    5.10
   5  14   2   14.20    6.30
  -5  14  -2    2.50    4.30
   6  14   2   -2.10    4.80
  -6  14  -2   -5.00    3.60
   6  14   2    5.70    4.50
   7  14   2    0.40    4.10
  -7  14  -2   -2.70    3.20
   7  14   2   -2.70    3.80
   6 -15  -2    6.90    4.20
  -6  15   2   -0.70    3.80
   6  15  -2    1.00    4.50
   6  15  -2    0.90    3.80
   5  15  -2    8.90    5.10
  -5  15   2    8.40    4.40
  -5  15   2    7.90    4.70
   5  15  -2    3.80    4.30
   4  15  -2   65.79    9.20
   4  15  -2   93.29    8.30
  -4  15   2   83.69    9.10
  -4  15   2   80.19    7.60
   3  15  -2    7.10    5.80
   3  15  -2    4.50    4.10
   2  15  -2    2.00    4.80
  -2  15   2   -4.30    3.80
  -2  15   2    4.90    3.50
   2  15  -2    2.70    3.70
  -1  15   2    2.70    3.80
   1  15  -2   -9.50    4.40
  -1  15   2    5.70    3.60
   1  15  -2   -5.80    3.40
   0  15  -2   32.30    5.60
   0  15   2   29.60    5.00
  -1  15  -2    3.60    3.40
   1  15   2   11.30    5.60
   1  15   2    4.30    3.90
   2  15   2   16.30    4.50
  -2  15  -2   22.10    5.70
   2  15   2   21.60    6.70
  -3  15  -2   18.60    4.40
   3  15   2    8.70    8.00
  -3  15  -2   22.80    4.40
  -4  15  -2   22.50    4.50
   4  15   2   13.50    4.80
   4  15   2   12.30    5.90
   5  15   2   16.60    5.50
  -5  15  -2   18.70    4.10
   5  15   2   13.40    4.60
  -6  15  -2    5.80    3.20
   6  15   2   -2.10    3.80
   6  15   2    8.60    4.10
  -5  16   2    8.10    3.70
   5  16  -2   10.70    3.70
   5  16  -2    7.50    4.40
  -4  16   2   25.40    4.90
  -4  16   2   22.80    4.00
   4  16  -2   23.80    4.80
   4  16  -2   14.50    5.70
  -3  16   2   -6.20    3.10
   3  16  -2    7.40    5.30
   3  16  -2   -0.40    3.50
  -3  16   2    0.80    4.50
  -2  16   2   -0.40    3.20
   2  16  -2   -1.30    5.00
   2  16  -2    2.30    3.30
  -2  16   2   14.10    4.60
   0  16   2    1.20    3.50
   0  16  -2    4.40    3.30
  -1  16  -2   -4.10    2.80
   1  16   2    1.60    3.50
  -2  16  -2  116.29   11.10
   2  16   2  135.49   10.30
   2  16   2  124.59   11.30
   3  16   2   30.20    5.00
   3  16   2   39.60    6.40
   4  16   2   64.99    7.50
  -4  16  -2   88.99    7.20
   4  16   2   85.19    8.70
   5  16   2   27.50    4.70
  -5  16  -2   34.70    5.80
   3  17  -2    0.20    3.00
  -3  17   2    2.00    3.60
   3  17  -2   -9.00    4.50
  -2  17   2    2.60    2.90
   2  17  -2    1.90    2.90
  -1  17   2   10.10    3.30
   1  17  -2   15.50    3.30
   0  17   2    7.20    4.10
   0  17  -2   18.60    3.30
   1  17   2   89.69    8.50
   2  17   2  101.49    8.30
  -3 -17  -2   10.00    4.20
   3  17   2   12.30    3.60
 -12   0   3   -2.50    2.80
 -11   0   3   17.80    4.30
  11   0  -3   16.80    7.40
  10   0  -3   -0.10    8.70
 -10   0   3    0.00    4.20
  -9   0   3   67.29   11.90
   9   0  -3   52.89   11.40
  -9   0   3   56.39    7.80
  -8   0   3    1.40    4.00
   8   0  -3   -5.50    8.10
  -8   0   3    2.10    6.00
   7   0  -3  303.97   21.70
  -7   0   3  298.97   21.90
   7   0  -3  287.27   22.10
  -7   0   3  294.47   20.60
   6   0  -3   10.20    3.90
  -6   0   3    0.10    3.20
  -6   0   3   -0.40    4.30
  -5   0   3  178.98   14.60
  -5   0   3  219.78   16.00
   5   0  -3  227.48   15.00
   4   0  -3    1.90    5.90
  -4   0   3    0.20    3.70
  -4   0   3    0.10    4.50
  -4   0   3   -1.50    2.30
   4   0  -3   -2.00    2.50
  -3   0   3    9.30    5.00
   3   0  -3   10.90    4.10
  -3   0   3   18.30    4.30
   3   0  -3   13.80    4.40
   2   0  -3   -0.80    2.60
   2   0  -3   -1.10    1.30
  -2   0   3    1.90    3.40
  -2   0   3    0.60    2.10
   2   0  -3   -0.10    2.70
  -2   0   3    1.10    2.80
  -2   0   3    0.80    1.30
   1   0  -3 4097.99  278.57
  -1   0   3 4554.34  279.57
   1   0  -3 4293.07  278.67
   1   0  -3 4588.94  280.07
  -1   0   3 4573.44  280.07
   1   0  -3 4371.16  279.57
   0   0  -3    1.20    1.50
   0   0  -3   -0.50    2.00
   0   0   3   -0.50    1.70
   0   0   3    0.50    1.30
   0   0  -3   -0.40    2.30
   0   0  -3    1.20    1.30
   1   0   3  443.06   28.20
   1   0   3  417.26   29.30
  -1   0  -3  430.56   28.40
   1   0   3  426.36   29.30
  -1   0  -3  454.85   28.10
  -2   0  -3   -1.20    1.90
   2   0   3    2.90    3.80
   2   0   3    2.60    3.70
   2   0   3   -2.00    2.80
  -2   0  -3    0.90    1.50
  -2   0  -3   -1.20    1.90
  -2   0  -3    5.70    3.40
  -3   0  -3  754.22   47.00
   3   0   3  592.34   45.50
  -3   0  -3  789.62   45.70
  -3   0  -3  725.43   44.80
   3   0   3  609.94   48.70
   3   0   3  578.74   48.30
  -3   0  -3  741.43   44.30
  -4   0  -3    1.10    4.10
  -4   0  -3   -3.00    4.60
  -4   0  -3   -0.50    2.70
   4   0   3    0.10    5.80
   4   0   3   -2.80    7.60
  -4   0  -3   -5.00    3.10
   4   0   3   -4.90    9.40
  -5   0  -3  140.69   11.80
   5   0   3  109.39   19.60
  -5   0  -3  146.69   14.30
  -5   0  -3  143.99   11.00
  -6   0  -3   -2.70    3.30
   6   0   3   -7.70    5.40
  -6   0  -3   -6.40    3.70
  -7   0  -3   17.60    5.10
   7   0   3   12.50    7.20
  -7   0  -3   19.20    5.70
  -7   0  -3   21.80    4.20
   8   0   3   -9.40    7.70
  -8   0  -3    2.30    3.70
  -8   0  -3    6.60    6.60
  -8   0  -3   -2.30    4.10
  -8   0  -3   -5.40    5.40
   8   0   3  -17.20   11.10
  -9   0  -3  183.68   13.20
   9   0   3  140.89   15.60
 -10   0  -3   -6.40    3.80
 -11   0  -3   -3.70    3.30
 -12  -1   3   -2.80    2.80
  12   1  -3   -0.30    4.40
 -12   1   3    5.90    3.00
  11  -1  -3   15.10    7.40
 -11  -1   3    8.40    4.00
  11   1  -3   -2.00    6.40
 -11   1   3    5.50    4.10
 -10  -1   3    9.60    4.60
  10  -1  -3    7.30    9.10
 -10   1   3    7.90    4.40
  10   1  -3    6.70    8.60
   9  -1  -3  136.19   16.30
  -9  -1   3  144.69   12.20
  -9  -1   3  155.78   15.70
  -9   1   3  156.88   12.30
   9   1  -3  142.09   17.10
  -9   1   3  135.49   15.40
  -8  -1   3   31.70    7.30
  -8  -1   3   20.10    5.00
   8  -1  -3   19.80    8.20
  -8   1   3    9.90    6.80
   8   1  -3   29.40    9.50
  -8   1   3   19.80    4.50
   7  -1  -3   32.40    6.50
  -7  -1   3   28.00    6.40
  -7  -1   3   29.30    5.40
  -7   1   3   25.60    6.60
  -7   1   3   40.90    5.70
   7   1  -3   15.60    7.70
   7   1  -3   31.50    9.50
  -6  -1   3    9.10    5.10
   6  -1  -3   22.70    4.30
  -6   1   3   11.80    5.10
  -6   1   3   10.30    4.00
   6   1  -3   16.00    4.30
  -5  -1   3    9.20    4.80
   5  -1  -3    5.00    3.30
  -5  -1   3    6.80    2.90
   5   1  -3    3.00    3.40
  -5   1   3    7.70    4.60
  -5   1   3   11.20    3.70
   4  -1  -3    4.80    6.40
  -4  -1   3   -1.00    4.80
  -4  -1   3    4.00    2.20
  -4  -1   3   -2.10    3.30
   4  -1  -3    5.30    2.70
   4   1  -3    2.10    5.70
  -4   1   3    4.50    2.90
   4   1  -3    6.40    2.90
  -4   1   3    1.90    5.00
  -4   1   3   -1.50    3.80
   3  -1  -3  451.15   30.90
  -3  -1   3  486.65   32.30
  -3  -1   3  384.76   27.80
  -3  -1   3  397.66   30.30
   3  -1  -3  449.46   31.30
   3  -1  -3  455.65   28.00
  -3  -1   3  391.26   28.40
  -3   1   3  432.76   28.30
  -3   1   3  453.95   30.80
   3   1  -3  450.75   28.50
   3   1  -3  438.46   31.10
  -3   1   3  443.36   28.70
  -3   1   3  464.45   32.30
  -2  -1   3   10.30    2.50
   2  -1  -3   11.50    1.80
  -2  -1   3    7.00    3.50
  -2  -1   3   13.00    3.80
   2  -1  -3   10.80    3.90
   2  -1  -3    9.10    3.50
  -2   1   3    8.80    4.10
  -2   1   3   14.90    3.90
   2   1  -3   11.00    3.70
   2   1  -3    5.60    3.70
   2   1  -3   12.60    2.20
  -2   1   3   12.40    2.20
  -2   1   3   13.00    2.60
  -1  -1   3  341.87   23.90
   1  -1  -3  394.96   25.20
   1  -1  -3  357.26   25.00
   1  -1  -3  364.96   24.00
  -1  -1   3  373.66   25.50
  -1  -1   3  358.46   24.80
   1   1  -3  396.76   25.70
   1   1  -3  372.46   25.00
  -1   1   3  377.36   25.00
  -1   1   3  369.66   25.20
  -1   1   3  376.96   23.90
   1   1  -3  364.36   23.90
   0  -1   3 2039.10  128.79
   0  -1   3 1998.30  129.89
   0  -1  -3 2125.39  129.39
   0  -1  -3 2096.69  128.99
   0  -1  -3 2020.00  129.29
   0   1   3 2086.89  128.69
   0   1  -3 1883.51  128.69
   0   1   3 1957.10  128.59
   0   1  -3 2001.60  129.09
   0   1   3 2058.99  129.29
   0   1  -3 2129.99  128.79
   0   1  -3 1966.40  129.89
   0   1   3 2071.39  129.19
   1  -1   3  504.65   33.10
  -1  -1  -3  499.65   32.30
   1  -1   3  509.25   33.20
  -1  -1  -3  434.46   31.80
   1  -1   3  484.55   31.40
   1   1   3  525.05   32.40
   1   1   3  466.75   31.20
  -1   1  -3  476.25   31.50
   1   1   3  507.65   32.20
   1   1   3  482.75   31.70
   2  -1   3  348.07   25.40
   2  -1   3  375.66   23.20
  -2  -1  -3  364.86   22.80
  -2  -1  -3  399.16   24.00
  -2  -1  -3  347.97   23.20
   2  -1   3  357.56   23.40
   2   1   3  373.96   24.80
  -2   1  -3  309.07   22.50
  -2   1  -3  385.26   25.50
  -2   1  -3  317.17   23.10
   2   1   3  293.07   25.30
  -2   1  -3  343.77   23.10
   3  -1   3   72.29    7.60
  -3  -1  -3   75.39    6.20
  -3  -1  -3   88.69    8.10
   3  -1   3   63.39   10.80
  -3  -1  -3   78.29    7.30
  -3  -1  -3   77.79    5.80
   3  -1   3   75.49    7.70
  -3   1  -3   79.39    8.50
  -3   1  -3   74.39    6.40
  -3   1  -3   72.99    5.70
   3   1   3   59.49    9.10
   3   1   3   59.09    8.00
  -3   1  -3   75.59    7.20
   3   1   3   49.40    9.80
  -4  -1  -3   73.39    9.90
   4  -1   3   73.79   10.20
  -4  -1  -3   80.59    9.40
  -4  -1  -3   68.39    7.20
  -4  -1  -3   70.09    6.60
   4  -1   3   45.60   14.20
   4  -1   3   69.39   10.60
  -4   1  -3   78.19    6.70
   4   1   3   73.29   12.80
   4   1   3   49.40   12.70
  -4   1  -3   69.89    7.80
  -4   1  -3   79.59    9.20
  -5  -1  -3   17.40    6.50
  -5  -1  -3   26.40    4.40
   5  -1   3   17.80    6.90
  -5   1  -3   23.50    4.30
  -5   1  -3   19.00    6.50
   5   1   3    6.50    6.40
  -5   1  -3   18.00    5.20
   5   1   3    2.20   11.90
   6  -1   3    4.80    5.80
  -6  -1  -3    9.20    4.20
  -6  -1  -3    6.00    3.70
   6   1   3    4.00    5.80
  -6   1  -3    6.90    3.80
  -6   1  -3   11.10    4.70
  -7  -1  -3  126.49   11.00
  -7  -1  -3  147.19   14.50
  -7  -1  -3  115.99    9.50
   7  -1   3  108.79   14.00
  -7   1  -3  137.69   12.40
  -7   1  -3  133.19   11.00
   7   1   3  105.39   14.00
  -7   1  -3  111.49    9.80
   7   1   3  111.09   13.90
  -7   1  -3  124.39    9.70
   8  -1   3   56.59   11.10
  -8  -1  -3   47.10    6.60
  -8  -1  -3   61.99   10.40
   8  -1   3   64.79   15.30
   8   1   3   58.79    9.40
  -8   1  -3   65.59   10.20
  -8   1  -3   41.30    7.00
   8   1   3   52.49   11.10
  -8   1  -3   41.60    6.70
  -8   1  -3   75.19    9.40
  -9  -1  -3   11.90    4.30
   9   1   3   35.40   12.00
  -9   1  -3    1.90    3.90
   9   1   3    7.90    7.10
 -10  -1  -3   11.90    4.30
 -10   1  -3    3.00    3.90
 -11  -1  -3    0.80    3.20
 -11   1  -3    5.20    3.60
 -12   1  -3    4.20    2.60
  11  -2  -3   23.10    7.70
 -11  -2   3   18.20    4.20
  11   2  -3   18.40    6.60
 -11   2   3   20.60    4.50
  10  -2  -3   80.79   13.00
 -10  -2   3   84.29    8.70
  10   2  -3   90.69   12.70
 -10   2   3   89.59    8.70
  -9  -2   3   34.60    9.00
   9  -2  -3    9.60    9.10
  -9  -2   3   13.30    4.90
  -9   2   3   20.10    4.90
   9   2  -3   12.80    9.20
  -9   2   3   -7.20    7.30
  -8  -2   3    3.30    6.40
  -8  -2   3   17.50    5.20
   8  -2  -3   11.30    7.30
   8   2  -3   29.90   13.30
   8   2  -3   23.10    8.20
  -8   2   3    3.50    5.90
  -8   2   3   10.00    6.80
  -7  -2   3  166.48   13.10
   7  -2  -3  178.58   13.10
  -7  -2   3  162.68   14.10
  -7   2   3  163.18   12.10
   7   2  -3  152.18   16.20
  -7   2   3  161.48   14.40
   7   2  -3  165.08   14.20
  -7   2   3  136.99   13.80
  -6  -2   3    8.10    7.20
   6   2  -3   17.30    4.60
  -6   2   3    7.00    4.10
  -6   2   3    9.80    4.90
  -5  -2   3  523.25   32.30
   5  -2  -3  517.85   31.20
   5   2  -3  494.75   31.90
  -5   2   3  403.96   32.00
  -5   2   3  433.16   31.70
  -4  -2   3  362.16   27.40
  -4  -2   3  374.86   24.70
   4  -2  -3  355.76   22.90
   4  -2  -3  358.76   28.80
   4   2  -3  374.06   28.40
  -4   2   3  309.47   27.10
  -4   2   3  313.67   24.10
   4   2  -3  370.56   23.80
  -4   2   3  338.57   23.80
  -3  -2   3   52.19    5.30
   3  -2  -3   52.89    4.00
  -3  -2   3   53.09    7.30
   3  -2  -3   53.09    7.60
  -3  -2   3   51.79    8.20
   3  -2  -3   61.69   10.00
  -3   2   3   50.19    5.10
   3   2  -3   50.39    4.90
  -3   2   3   49.20    8.80
  -3   2   3   59.79    8.10
   3   2  -3   40.00    8.40
  -3   2   3   55.09    5.50
   3   2  -3   50.49    7.60
  -2  -2   3    2.40    2.70
   2  -2  -3    3.10    2.60
  -2  -2   3    0.80    1.90
   2  -2  -3    0.30    2.60
  -2  -2   3   -0.70    2.80
  -2   2   3   -1.30    3.40
   2   2  -3    1.30    1.70
  -2   2   3    0.40    1.70
  -2   2   3    1.70    3.10
   2   2  -3    2.40    3.00
   2   2  -3   -1.40    4.10
  -2   2   3    6.00    4.10
   1  -2  -3 1654.73   95.69
   1  -2  -3 1573.14   94.49
  -1  -2   3 1396.16   94.19
  -1  -2   3 1516.15   95.29
   1  -2  -3 1453.65   94.99
  -1   2   3 1466.65   95.29
   1   2  -3 1434.96   96.09
   1   2  -3 1413.86   94.19
  -1   2   3 1497.15   95.39
   1   2  -3 1435.56   95.79
  -1   2   3 1481.05   94.19
   0  -2   3   72.29    7.60
   0  -2  -3   77.69    6.90
   0  -2  -3   77.59    6.20
   0  -2   3   71.19    7.10
   0  -2   3   66.09    5.70
   0  -2  -3   86.69    5.90
   0   2  -3   69.79    5.60
   0   2   3   76.39    5.90
   0   2  -3   78.89    5.90
   0   2  -3   78.29    7.60
   0   2   3   81.79    6.90
   0   2   3   65.39    6.10
   0   2  -3   74.99    6.50
   0   2   3   73.29    5.50
   1  -2   3 2001.00  125.99
  -1  -2  -3 1762.82  126.89
   1  -2   3 2138.29  128.29
  -1  -2  -3 2014.70  127.29
  -1  -2  -3 2015.20  126.59
   1  -2   3 2174.28  126.29
   1  -2   3 2047.90  127.99
   1   2   3 1934.01  125.99
   1   2   3 2081.29  126.49
  -1   2  -3 1788.72  126.09
   1   2   3 2072.99  126.19
  -1   2  -3 1843.42  125.99
  -2  -2  -3  199.08   13.10
   2  -2   3  163.38   14.70
   2  -2   3  183.28   12.10
  -2  -2  -3  182.58   14.50
   2  -2   3  187.18   12.30
  -2   2  -3  182.48   12.50
   2   2   3  180.18   14.10
  -2   2  -3  158.58   14.70
   2   2   3  157.48   13.90
   2   2   3  160.48   12.00
  -2   2  -3  171.88   11.70
  -3  -2  -3  364.66   22.30
   3  -2   3  338.37   23.30
  -3  -2  -3  364.36   23.90
   3  -2   3  350.46   27.50
  -3  -2  -3  359.76   22.00
  -3  -2  -3  390.26   24.10
   3   2   3  309.47   22.90
  -3   2  -3  291.57   23.00
   3   2   3  311.17   25.40
   3   2   3  317.87   25.20
  -3   2  -3  320.07   22.50
  -3   2  -3  283.67   21.70
  -4  -2  -3  233.68   16.00
  -4  -2  -3  230.28   18.00
  -4  -2  -3  230.28   15.70
   4  -2   3  203.98   25.70
   4  -2   3  210.38   18.10
   4  -2   3  201.48   18.10
  -4   2  -3  237.78   22.50
   4   2   3  228.98   23.50
   4   2   3  167.68   21.50
  -4   2  -3  221.08   16.50
  -4   2  -3  225.98   15.40
  -5  -2  -3   -6.40    5.30
  -5  -2  -3    2.40    3.70
   5  -2   3    4.90    6.40
  -5  -2  -3    1.80    3.50
  -5   2  -3    5.30    5.50
   5   2   3    3.00    9.90
  -5   2  -3   -0.70    3.30
   5   2   3   -7.60    5.20
  -5   2  -3    4.50    4.40
  -6  -2  -3   30.30    5.30
   6  -2   3   12.60    6.60
  -6  -2  -3   22.90    4.70
  -6   2  -3   31.50    5.00
  -6   2  -3   30.60    5.90
   6   2   3   13.40    6.30
   7  -2   3   33.90    8.50
  -7  -2  -3   27.00    4.10
  -7  -2  -3   18.50    5.30
  -7  -2  -3   36.30    6.60
  -7   2  -3   34.40    5.90
  -7   2  -3   26.10    4.20
  -7   2  -3   24.10    4.20
   7   2   3   23.60    7.20
  -7   2  -3   27.10    6.60
   7   2   3   18.80    7.60
   8  -2   3   34.60   13.60
  -8  -2  -3    9.10    3.90
  -8   2  -3   16.80    8.90
   8   2   3    8.00    9.10
   8   2   3    0.10    6.80
  -8   2  -3   20.10    7.40
  -8   2  -3    1.30    4.00
  -9  -2  -3   59.99    7.20
  -9   2  -3   54.09    7.40
   9   2   3   63.99   14.40
  -9   2  -3   52.39    7.30
   9   2   3   68.49   10.50
 -10  -2  -3    4.30    4.00
 -10   2  -3    8.90    4.20
  10   2   3   19.90    6.50
 -11  -2  -3   -1.90    3.90
 -11   2  -3    5.00    3.50
  11  -3  -3    7.50    7.40
 -11  -3   3   -0.40    3.20
  11   3  -3    3.80    5.70
 -11   3   3    4.90    3.80
  10  -3  -3   31.30   10.00
 -10  -3   3   34.80    6.50
 -10   3   3   50.39    6.70
  10   3  -3   42.40    8.80
  -9  -3   3   12.90    4.80
   9  -3  -3    6.80    8.40
  -9  -3   3   38.50    9.70
  -9   3   3   14.70    4.50
  -9   3   3   20.80   11.10
   9   3  -3   13.90    9.50
  -8  -3   3  181.08   15.10
  -8  -3   3  197.18   17.00
   8  -3  -3  203.78   16.00
   8   3  -3  195.18   19.40
  -8   3   3  203.98   17.50
  -8   3   3  188.38   14.50
   8   3  -3  196.28   18.50
   7  -3  -3    4.80    4.50
  -7  -3   3    6.50    5.40
  -7  -3   3    9.70    4.90
   7   3  -3    5.30    8.20
  -7   3   3   -4.00    4.80
  -7   3   3    4.10    3.30
   7   3  -3    9.50    5.10
  -7   3   3    5.20    5.50
  -7   3   3    7.00    4.30
  -6  -3   3    2.40    4.20
  -6   3   3    1.40    3.80
  -6   3   3    2.20    4.50
   6   3  -3    5.30    3.80
  -5  -3   3   11.50    4.70
  -5   3   3    9.50    4.20
   5   3  -3    9.90    4.00
  -5   3   3    6.80    4.80
  -4  -3   3  256.67   21.60
  -4  -3   3  260.07   18.10
   4  -3  -3  266.77   23.00
   4   3  -3  256.47   22.40
  -4   3   3  217.98   21.30
   4   3  -3  246.18   17.60
  -4   3   3  249.58   18.20
  -4   3   3  238.68   17.80
  -3  -3   3   26.30    4.30
   3  -3  -3   26.40    5.70
   3  -3  -3   33.50    6.70
  -3  -3   3   27.50    5.50
  -3  -3   3   24.30    6.50
   3   3  -3    6.90    7.60
  -3   3   3   37.30    6.40
   3   3  -3   27.70    4.20
  -3   3   3   26.80    4.40
  -3   3   3   25.90    4.70
  -3   3   3   37.80    7.90
   3   3  -3   32.80    6.80
  -2  -3   3   27.70    5.30
   2  -3  -3   20.80    4.50
  -2  -3   3   28.80    5.30
   2  -3  -3   23.30    5.00
  -2  -3   3   26.80    3.60
  -2   3   3   20.70    5.20
   2   3  -3   27.30    6.90
  -2   3   3   22.40    3.70
  -2   3   3   23.80    3.50
   2   3  -3   23.40    3.20
  -2   3   3   30.10    5.30
   2   3  -3   26.90    5.30
  -1  -3   3  103.39    9.00
   1  -3  -3   87.69    7.50
  -1  -3   3   81.59    8.40
   1  -3  -3   92.89    8.30
  -1  -3   3   88.29    6.90
   1   3  -3   85.09    8.70
  -1   3   3   89.89    8.20
  -1   3   3   83.89    8.20
  -1   3   3   85.59    6.70
   1   3  -3   81.89    6.50
   0  -3   3  474.05   31.00
   0  -3  -3  448.36   29.40
   0  -3   3  444.16   30.90
   0  -3  -3  441.36   30.50
   0   3   3  451.55   29.10
   0   3  -3  421.96   30.70
   0   3   3  460.55   28.90
   0   3  -3  425.66   29.00
   0   3  -3  446.46   29.00
   0   3   3  472.55   30.60
   1  -3   3 1340.37   84.89
   1  -3   3 1465.25   86.19
  -1  -3  -3 1112.29   85.79
   1  -3   3 1342.17   86.89
   1  -3   3 1422.56   87.19
  -1  -3  -3 1372.46   85.09
  -1  -3  -3 1280.27   86.19
   1   3   3 1413.66   84.69
  -1   3  -3 1272.17   84.49
  -1   3  -3 1331.97   84.69
   1   3   3 1265.97   84.59
   2  -3   3  813.72   54.49
   2  -3   3  838.52   54.99
  -2  -3  -3  965.90   55.19
  -2  -3  -3  819.42   57.39
   2  -3   3  806.12   57.39
  -2   3  -3  849.52   55.49
  -2   3  -3  774.42   54.29
  -2   3  -3  725.23   57.49
  -2   3  -3  831.92   54.99
   2   3   3  888.31   56.99
   2   3   3  908.91   55.29
   2   3   3  872.11   55.89
   2   3   3  946.31   55.09
  -3  -3  -3   39.10    5.40
  -3  -3  -3   44.40    7.60
   3  -3   3   37.70    4.60
  -3  -3  -3   30.80    5.10
  -3  -3  -3   32.00    4.90
   3  -3   3   35.50    4.70
   3  -3   3   42.20    9.50
  -3   3  -3   33.60    5.20
  -3   3  -3   37.40    7.80
   3   3   3   40.10    5.50
   3   3   3   30.10    5.50
  -3   3  -3   31.20    5.10
  -3   3  -3   24.50    4.00
   3   3   3   41.50    8.00
  -4  -3  -3  505.25   34.90
  -4  -3  -3  505.55   35.20
  -4  -3  -3  528.35   32.60
   4  -3   3  484.25   33.70
   4  -3   3  456.45   33.90
  -4  -3  -3  520.55   32.60
   4   3   3  450.35   36.30
  -4   3  -3  487.85   32.20
  -4   3  -3  469.55   33.20
  -4   3  -3  457.25   34.30
   4   3   3  479.25   33.60
  -5  -3  -3   23.60    4.70
  -5  -3  -3   21.20    4.40
   5  -3   3   24.80    8.20
   5   3   3   16.00   13.00
  -5   3  -3   25.10    4.60
  -5   3  -3   18.10    5.30
   5   3   3    9.50    5.70
  -5   3  -3   28.20    7.30
  -6  -3  -3   10.70    4.30
   6  -3   3   10.60    6.10
  -6   3  -3   11.80    4.10
   6   3   3    4.30    5.70
  -7  -3  -3  201.38   14.50
   7  -3   3  201.98   18.50
  -7  -3  -3  204.68   16.00
  -7   3  -3  219.58   16.10
   7   3   3  227.78   20.50
  -7   3  -3  231.58   17.90
   7   3   3  163.78   18.30
  -7   3  -3  202.08   14.70
  -7   3  -3  201.38   14.80
  -8  -3  -3   32.20    7.40
  -8  -3  -3   25.70    4.80
  -8   3  -3   31.70    9.00
  -8   3  -3   24.60    4.60
   8   3   3   31.90    7.60
   8   3   3   44.50   10.80
  -9  -3  -3    1.70    4.00
  -9   3  -3   -3.20    4.10
  -9   3  -3    7.00    4.20
   9   3   3    6.50    6.30
   9   3   3   -8.40   16.40
  -9   3  -3  -20.70   13.50
 -10  -3  -3   33.90    6.20
  10   3   3   46.60    8.20
 -10   3  -3   42.30    6.70
 -10   3  -3   54.39    6.70
 -11   3  -3   14.70    3.90
  11  -4  -3    4.20    9.80
 -11  -4   3   -2.00    3.20
 -11   4   3    2.40    3.50
  11   4  -3   10.70    5.60
  10  -4  -3    8.70    8.90
 -10  -4   3    9.00    4.10
  10   4  -3   25.90    7.70
 -10   4   3   10.00    4.20
  -9  -4   3   50.99    7.50
   9  -4  -3   45.90   11.30
  -9   4   3   55.29    7.20
   9   4  -3   73.59   12.70
   8  -4  -3  134.49   12.60
  -8  -4   3  140.19   11.90
  -8  -4   3  150.38   14.80
  -8   4   3  114.79   15.70
   8   4  -3  148.19   16.50
   8   4  -3  129.19   16.30
  -8   4   3  165.08   15.00
  -8   4   3  139.09   11.40
  -7  -4   3  958.30   62.89
  -7  -4   3  947.01   61.79
   7  -4  -3  946.31   61.39
   7   4  -3  986.20   63.49
  -7   4   3  969.60   61.19
   7   4  -3  973.40   63.29
  -7   4   3  881.01   61.39
  -7   4   3  861.11   63.09
  -7   4   3 1038.90   63.49
  -6  -4   3    1.30    4.60
  -6   4   3    4.50    4.40
  -6   4   3    5.60    2.90
  -6   4   3   -2.50    4.50
   6   4  -3    2.60    3.90
   6   4  -3    1.30    6.40
  -5  -4   3    2.00    4.20
  -5   4   3    6.00    4.00
  -5   4   3    6.10    4.70
   5   4  -3   10.30    3.90
   4  -4  -3  106.09   14.50
  -4  -4   3  115.29   10.00
  -4  -4   3   90.49   12.60
  -4   4   3  113.29   14.60
   4   4  -3  104.69   14.70
  -4   4   3  124.19   10.80
  -4   4   3  110.49   10.10
   4   4  -3  101.49    9.50
   3  -4  -3   52.79    8.60
  -3  -4   3   48.20    8.30
  -3  -4   3   37.50    8.20
  -3  -4   3   51.19    6.40
  -3   4   3   49.70    6.40
  -3   4   3   56.89    9.40
  -3   4   3   61.39    9.60
   3   4  -3   50.29    6.00
  -3   4   3   56.89    6.90
   3   4  -3   48.40    8.60
  -2  -4   3   12.20    3.20
   2  -4  -3   16.00    4.30
  -2  -4   3    8.50    4.80
   2  -4  -3   13.00    4.30
  -2  -4   3   10.20    4.50
  -2   4   3    9.90    3.60
   2   4  -3   10.60    4.50
   2   4  -3    4.00    4.80
  -2   4   3   13.20    3.00
   2   4  -3   13.50    2.80
  -2   4   3   12.60    3.30
  -2   4   3   12.40    4.30
  -1  -4   3   -0.20    3.70
   1  -4  -3    0.60    2.90
  -1  -4   3   -0.40    2.80
   1  -4  -3    2.80    2.00
  -1  -4   3    0.50    2.50
   1   4  -3   -0.20    1.70
   1   4  -3    0.20    1.30
  -1   4   3   -2.10    2.30
   1   4  -3   -4.00    2.70
  -1   4   3    1.40    2.00
  -1   4   3   -3.40    2.40
   1   4  -3    1.80    3.60
   0  -4   3  864.31   55.79
   0  -4   3  802.72   54.59
   0  -4   3  908.91   56.19
   0  -4  -3  869.91   53.99
   0  -4  -3  809.82   55.39
   0   4  -3  847.92   53.59
   0   4   3  803.12   53.59
   0   4  -3  823.82   53.39
   0   4   3  826.02   53.19
   0   4  -3  758.42   55.29
   0   4   3  881.41   55.59
  -1  -4  -3 2056.19  133.99
   1  -4   3 2180.88  134.49
   1  -4   3 2117.39  132.29
   1  -4   3 1955.90  133.79
  -1  -4  -3 2217.48  131.99
   1  -4   3 2326.07  133.19
   1   4   3 2044.60  131.39
  -1   4  -3 1716.23  131.19
   1   4   3 2023.80  131.49
  -1   4  -3 2092.29  131.99
   2  -4   3  589.54   42.00
  -2  -4  -3  531.55   40.80
  -2  -4  -3  619.14   42.50
   2  -4   3  683.13   46.50
   2  -4   3  615.44   39.30
   2  -4   3  587.84   38.40
  -2  -4  -3  563.54   39.30
  -2   4  -3  633.54   39.10
   2   4   3  590.64   38.70
  -2   4  -3  565.64   39.80
   2   4   3  652.13   38.90
  -2   4  -3  532.25   38.30
   3  -4   3   58.09    6.30
  -3  -4  -3   70.79    7.40
  -3  -4  -3   57.39   10.50
   3  -4   3   49.80   11.80
  -3  -4  -3   64.19    7.90
   3  -4   3   51.89    6.60
  -3  -4  -3   40.50    7.80
  -3   4  -3   55.59    8.10
   3   4   3   50.39   10.20
  -3   4  -3   61.89    7.40
   3   4   3   70.69    7.90
   3   4   3   63.99    7.10
  -4  -4  -3   41.00    6.60
  -4  -4  -3   30.70    6.00
   4  -4   3   45.70    6.90
  -4  -4  -3   39.80    6.40
   4  -4   3   20.00    7.40
   4  -4   3   31.00   14.80
  -4  -4  -3   33.60    7.60
   4   4   3   33.40    7.80
  -4   4  -3   30.70    5.50
  -4   4  -3   32.70    6.00
  -4   4  -3   30.80    7.20
   4   4   3   32.20    6.50
   5  -4   3   94.09   13.00
  -5  -4  -3  106.49    9.30
   5   4   3   89.99   10.60
   5   4   3   79.89   14.30
  -5   4  -3  100.09   10.30
  -5   4  -3   94.49   17.50
  -6  -4  -3  280.97   19.30
  -6  -4  -3  244.28   18.70
   6  -4   3  243.58   20.30
  -6   4  -3  246.68   17.50
  -6   4  -3  269.57   18.50
  -6   4  -3  254.77   19.90
  -6   4  -3  255.77   18.00
  -7  -4  -3   93.79   10.30
  -7   4  -3  102.79    8.60
   7   4   3   90.09   11.60
  -7   4  -3   95.49    9.10
  -7   4  -3  126.39   10.70
   7   4   3   96.89   11.20
  -7   4  -3  114.69   12.40
   7   4   3   77.49   13.20
  -8  -4  -3    0.00    6.40
  -8   4  -3    0.10    3.90
  -8   4  -3    2.90    3.60
   8   4   3   -8.10    6.20
  -8   4  -3   -2.00    7.20
  -9   4  -3   47.90    7.80
   9   4   3   40.40   10.30
 -10   4  -3    1.30    3.70
 -10   4  -3    1.60    4.60
  10   4   3   -7.10    6.00
 -11   4  -3    3.60    3.30
 -11  -5   3   30.60    4.70
  11  -5  -3   37.80    8.20
  11   5  -3   15.60    5.90
 -11   5   3   31.60    4.80
  10  -5  -3   29.30   11.70
 -10  -5   3   35.90    5.80
 -10   5   3   52.39    6.40
  10   5  -3   48.30    8.20
   9  -5  -3   -2.10    7.20
  -9  -5   3   13.20    4.30
   9   5  -3    4.60    8.00
  -9   5   3   15.90    4.30
  -8  -5   3   23.00    8.40
  -8  -5   3   33.20    5.70
   8  -5  -3   39.00    6.90
   8   5  -3   27.90    9.90
  -8   5   3   37.20    5.70
   8   5  -3   28.10    9.20
  -8   5   3   20.20    8.60
  -8   5   3   15.50    9.40
  -8   5   3   29.00    5.00
  -7  -5   3   38.30    6.20
  -7  -5   3   33.80    8.10
   7  -5  -3   33.90    5.60
  -7   5   3   25.30    7.80
   7   5  -3   25.10    8.70
   7   5  -3   35.80    5.60
  -7   5   3   31.40   10.70
  -7   5   3   33.60    4.80
   7   5  -3   33.20    7.60
  -7   5   3   30.90    5.40
  -6  -5   3   13.80    5.40
  -6  -5   3   19.70    5.40
  -6   5   3   16.20    4.20
  -6   5   3   11.00    5.40
  -6   5   3   16.00    3.20
   6   5  -3   15.00    4.90
   6   5  -3   21.10   10.10
   6   5  -3   17.80    4.90
  -6   5   3   12.30    3.70
  -6   5   3   25.90    6.20
  -5  -5   3   11.30    4.90
  -5   5   3    3.50    4.60
  -5   5   3    5.10    4.20
   5   5  -3    7.80    3.90
  -4  -5   3  112.99   10.40
   4  -5  -3  110.29   15.60
  -4   5   3  122.89   11.10
   4   5  -3  107.69    9.60
  -4   5   3  112.59   10.50
   4   5  -3  133.89   16.60
  -3  -5   3  128.09   14.40
   3  -5  -3  123.59   14.60
  -3  -5   3  120.49   10.50
   3   5  -3  114.99   14.00
  -3   5   3  123.29   10.50
  -3   5   3  119.49   13.20
  -3   5   3  115.79   10.40
   3   5  -3   93.29    9.40
  -3   5   3  127.39   14.70
   2  -5  -3  147.79   13.10
  -2  -5   3  151.18   11.40
  -2  -5   3  157.08   15.10
  -2  -5   3  150.28   15.00
  -2   5   3  134.89   11.10
   2   5  -3  133.59   14.90
  -2   5   3  147.89   11.30
  -2   5   3  145.19   14.40
   2   5  -3  136.29   10.60
   2   5  -3  149.19   14.20
  -2   5   3  106.19   12.50
   1  -5  -3   21.30    3.90
  -1  -5   3   20.70    6.90
   1  -5  -3   16.40    4.70
  -1  -5   3   24.00    5.20
   1   5  -3   18.50    5.50
   1   5  -3   27.70    5.60
   1   5  -3   20.20    3.80
   1   5  -3   21.90    3.60
  -1   5   3   19.70    3.50
  -1   5   3   22.20    5.20
  -1   5   3   22.00    4.30
   1   5  -3   23.50    2.90
  -1   5   3   18.70    2.20
   0  -5   3   60.99    7.80
   0  -5   3   46.10    5.80
   0  -5  -3   45.40    5.30
   0  -5   3   58.49    8.70
   0  -5  -3   49.00    7.70
   0  -5   3   46.00    7.30
   0  -5  -3   46.00    7.10
   0   5   3   46.20    4.00
   0   5  -3   42.60    4.50
   0   5  -3   35.10    4.50
   0   5  -3   41.20    4.30
   0   5   3   49.10    5.00
  -1  -5  -3  580.64   40.30
  -1  -5  -3  461.65   38.80
  -1  -5  -3  582.54   37.30
   1  -5   3  645.54   40.60
   1  -5   3  509.75   39.30
   1  -5   3  632.24   39.50
   1  -5   3  572.94   38.00
  -1   5  -3  597.34   37.00
   1   5   3  598.34   37.00
  -1   5  -3  473.25   36.50
  -1   5  -3  554.84   36.60
   1   5   3  578.14   36.60
   2  -5   3   66.89    8.30
   2  -5   3   82.49   11.30
  -2  -5  -3   81.09    9.40
  -2  -5  -3   79.49   12.70
   2  -5   3   85.09   11.90
  -2  -5  -3   49.99    9.00
   2   5   3   74.29    7.50
  -2   5  -3   82.49    7.90
  -2   5  -3   67.19    6.60
   2   5   3   81.29    7.10
   3  -5   3   16.60    5.40
  -3  -5  -3   26.40    4.30
   3  -5   3   25.40    4.30
  -3  -5  -3   11.50    6.20
   3  -5   3    7.60    9.20
  -3   5  -3   15.00    3.90
   3   5   3   19.80    4.50
   3   5   3   26.40    5.20
  -3   5  -3   17.70    6.20
  -3   5  -3   20.70    5.30
   4  -5   3  272.47   19.40
  -4  -5  -3  283.67   19.70
  -4  -5  -3  263.67   19.00
  -4  -5  -3  300.37   21.40
   4  -5   3  277.37   23.10
   4   5   3  268.97   21.70
  -4   5  -3  246.98   22.40
  -4   5  -3  261.87   20.10
   4   5   3  268.07   19.90
  -4   5  -3  244.28   18.50
  -5  -5  -3   27.10    5.40
   5  -5   3   37.80    8.00
  -5  -5  -3   35.70    5.90
  -5   5  -3   29.50    5.00
  -5   5  -3   28.70    6.20
  -5   5  -3   34.50   11.00
   5   5   3   22.60    6.10
  -6  -5  -3   39.50    7.10
   6   5   3   38.40    6.90
   6   5   3   28.00    7.30
  -6   5  -3   43.60    7.00
  -6   5  -3   49.00    8.50
   6   5   3   45.10    6.70
  -6   5  -3   39.80    6.80
  -7  -5  -3    9.90    5.80
  -7   5  -3   12.70    4.10
   7   5   3    6.90    5.90
   7   5   3    6.50    6.30
   7   5   3    6.70    7.50
  -7   5  -3   11.50    3.70
  -8  -5  -3   22.30    7.30
  -8   5  -3   11.00    4.50
   8   5   3   12.70   10.00
  -8   5  -3   15.80    9.50
   8   5   3   20.40    6.90
  -8   5  -3   16.80    4.20
   8   5   3   31.50    7.60
   9   5   3   10.20    6.00
  -9   5  -3   10.30    3.90
  -9   5  -3    8.40    4.40
 -10   5  -3    9.80    4.10
 -10   5  -3   15.40    3.90
  10   5   3    7.50    5.20
 -11   5  -3    6.60    3.30
  11  -6  -3    9.50    9.80
 -11   6   3   11.10    3.10
  11   6  -3    7.80    4.70
  10  -6  -3   13.70    8.40
 -10  -6   3   -0.80    3.40
  10   6  -3    8.90    6.30
 -10   6   3    3.70    3.50
  -9  -6   3    1.00    3.70
   9  -6  -3    8.80    7.00
   9   6  -3    5.60    7.40
  -9   6   3    3.00    3.90
  -9   6   3    6.50    3.90
  -8  -6   3   19.00    7.90
   8  -6  -3   26.90    6.50
  -8  -6   3   20.70    5.00
   8   6  -3   21.80    5.70
  -8   6   3   24.20    4.50
  -8   6   3   24.00    5.60
   8   6  -3   18.20    8.70
   8   6  -3   18.90   10.60
  -8   6   3   15.20    8.80
  -7  -6   3   14.30    5.30
  -7  -6   3   10.30    6.40
   7  -6  -3   -0.10    4.70
  -7   6   3    9.90    4.70
   7   6  -3   24.30    9.60
   7   6  -3    2.70    4.40
   7   6  -3   25.20   10.70
  -7   6   3   -3.60    6.50
  -7   6   3   12.90    3.70
  -7   6   3    4.50    6.40
  -6  -6   3   64.39    9.00
  -6  -6   3   69.99    8.60
  -6   6   3   62.29    7.20
   6   6  -3   67.89    7.40
  -6   6   3   55.99    9.80
   6   6  -3   65.39    9.30
  -6   6   3   73.69    6.60
  -6   6   3   57.59    9.60
   6   6  -3   69.39    8.90
  -6   6   3   73.89    7.60
  -5  -6   3  150.18   12.70
  -5   6   3  135.49   13.10
   5   6  -3  150.68   12.40
   5   6  -3  141.99   13.30
  -5   6   3  157.58   13.30
  -4  -6   3  125.29   10.90
  -4   6   3  124.39   11.20
   4   6  -3  113.19   10.10
  -4   6   3  122.79   11.50
   3  -6  -3  122.39   14.40
  -3  -6   3  100.89   10.00
  -3   6   3   95.79    9.90
  -3   6   3   94.49    9.70
   3   6  -3  104.49   13.60
  -3   6   3   66.89   12.50
   3   6  -3   99.99    8.70
   2  -6  -3   46.80    7.70
  -2  -6   3   55.99    8.00
  -2  -6   3   42.50    8.60
  -2  -6   3   66.49   12.10
   2   6  -3   42.50    8.50
  -2   6   3   43.70    9.60
   2   6  -3   49.70    6.40
  -2   6   3   47.90    8.30
  -2   6   3   55.39    7.40
  -2   6   3   50.19    7.20
  -1  -6   3   69.29   13.30
   1  -6  -3   71.09    7.80
  -1  -6   3   57.79    9.10
  -1  -6   3   76.39   10.10
   1  -6  -3   64.69    8.20
   1  -6  -3   76.29    7.50
   1   6  -3   55.69    7.50
   1   6  -3   70.89    6.30
  -1   6   3   89.09    8.00
   1   6  -3   71.79    9.90
   1   6  -3   82.59    7.10
  -1   6   3   82.99   10.90
   0  -6   3   29.00    7.10
   0  -6   3   35.90    7.30
   0  -6   3   42.50   10.70
   0  -6  -3   38.20    8.60
   0  -6   3   30.80    6.70
   0  -6  -3   34.50    6.10
   0   6  -3   33.50    4.70
   0   6  -3   29.40    5.00
   0   6   3   32.50    4.00
   0   6  -3   29.30    4.70
   0   6   3   33.80    5.40
   1  -6   3  233.68   23.60
   1  -6   3  325.17   25.10
   1  -6   3  300.47   22.40
  -1  -6  -3  319.67   21.50
  -1  -6  -3  302.37   25.50
   1  -6   3  333.17   25.20
  -1   6  -3  301.67   20.80
   1   6   3  294.97   20.30
   1   6   3  297.67   21.10
  -1   6  -3  300.97   20.40
  -2  -6  -3   27.70   11.50
   2  -6   3   23.10    7.50
   2  -6   3   22.20    7.90
  -2  -6  -3   26.50    6.70
  -2   6  -3   24.90    4.50
   2   6   3   33.50    4.90
   2   6   3   25.30    5.60
   3  -6   3    6.40    5.40
  -3  -6  -3    8.50    6.00
   3  -6   3   11.70    3.60
   3  -6   3   -2.90    9.60
  -3   6  -3   13.60    3.80
  -3   6  -3    8.30    6.10
   3   6   3   14.40    4.40
  -3   6  -3   10.60    4.70
  -4  -6  -3   70.79    8.80
  -4  -6  -3   76.29    8.20
   4  -6   3   80.29    7.90
  -4   6  -3   66.89    7.30
   4   6   3   76.19    8.50
  -4   6  -3   85.19   17.80
  -4   6  -3   74.39    9.20
   5  -6   3   19.20    7.80
  -5  -6  -3   26.40    5.00
  -5  -6  -3   16.10    5.40
   5   6   3   14.00    5.40
  -5   6  -3   18.80    4.40
  -5   6  -3   21.10    6.00
  -5   6  -3   25.30    4.70
  -6  -6  -3  115.89   11.00
  -6   6  -3  121.49   10.80
  -6   6  -3  109.69   13.50
   6   6   3  131.29   11.80
  -6   6  -3  122.99    9.50
   6   6   3  121.59   11.70
  -6   6  -3  123.19   12.90
   6   6   3  100.69   12.70
  -7  -6  -3   37.70    7.60
  -7   6  -3   37.80    8.50
   7   6   3   34.60    7.60
   7   6   3   28.70    7.20
   7   6   3   18.60    8.80
  -7   6  -3   33.30    7.50
  -8  -6  -3   65.49   10.80
   8   6   3   41.50   13.10
  -8   6  -3   56.79    8.10
  -8   6  -3   65.89   12.40
   8   6   3   73.69    9.70
  -8   6  -3   72.29    7.30
   8   6   3   64.79   10.10
  -9   6  -3    1.90    4.20
  -9   6  -3   -1.00    3.50
   9   6   3    2.00    5.70
  10   6   3   -1.70    4.90
 -10   6  -3    1.50    3.70
 -10   6  -3    0.80    3.30
 -11   6  -3   -0.50    3.00
 -11   7   3   -0.80    2.30
  11   7  -3    6.90    4.20
  10  -7  -3    5.90    7.70
  10   7  -3    6.10    5.80
 -10   7   3    7.10    3.20
   9  -7  -3   -2.40    6.60
   9   7  -3   -2.30    6.60
  -9   7   3   -0.80    3.40
  -9   7   3   -8.10    3.90
   8  -7  -3   22.20    6.20
  -8  -7   3   25.10    4.90
  -8   7   3   20.90    4.40
   8   7  -3   35.00    8.60
  -8   7   3   22.00    6.00
   8   7  -3   20.30    5.80
  -7  -7   3   27.80    8.00
  -7  -7   3   40.20    9.20
   7  -7  -3   39.50    6.30
   7   7  -3   38.20    6.00
   7   7  -3   28.00    8.70
  -7   7   3   33.80    9.70
  -7   7   3   30.40    9.00
  -7   7   3   46.20    8.20
  -7   7   3   37.50    5.80
   7   7  -3   32.60    8.90
  -6  -7   3   29.10    7.10
  -6  -7   3   28.30    6.10
  -6   7   3   34.30    7.80
   6   7  -3   26.90    7.50
  -6   7   3   26.90    4.90
   6   7  -3   43.00    6.20
   6   7  -3   30.70    6.90
  -6   7   3   26.60    4.40
  -6   7   3   32.50    7.90
  -6   7   3   28.30    4.80
  -5  -7   3   56.19    8.10
   5   7  -3   57.69    7.40
  -5   7   3   48.90    6.70
  -5   7   3   56.69    6.30
  -5   7   3   43.10    8.40
   5   7  -3   53.09    6.40
  -5   7   3   49.50    8.60
  -4  -7   3   14.40    8.60
  -4   7   3   22.90    7.80
   4   7  -3   15.30    4.90
  -3  -7   3  180.88   14.20
   3  -7  -3  190.18   18.00
   3   7  -3  151.48   12.80
  -3   7   3  175.48   14.10
  -3   7   3  162.28   13.70
   3   7  -3  128.19   17.20
  -2  -7   3   83.29   10.00
   2  -7  -3   70.89   10.10
  -2   7   3   65.39    8.40
   2   7  -3   78.29   11.70
   2   7  -3   62.39    7.10
  -1  -7   3   12.80   10.00
   1  -7  -3    5.30    3.50
   1  -7  -3   -2.70    4.00
   1  -7  -3   -0.50    3.20
   1   7  -3    3.70    3.50
   1   7  -3   -5.10    4.20
  -1   7   3    1.90    1.70
  -1   7   3    7.30    4.50
   0  -7  -3  121.39   15.70
   0  -7  -3  150.38   12.10
   0  -7   3  125.69   15.40
   0  -7   3  141.79   18.20
   0   7  -3  149.19   11.00
   0   7   3  140.99   11.90
   0   7  -3  135.09   10.80
   0   7   3  129.79   10.10
   1  -7   3   13.30    8.90
   1  -7   3   17.80    7.40
  -1  -7  -3   40.20   15.50
  -1   7  -3   21.80    4.60
   1   7   3   22.30    3.90
   1   7   3   18.80    5.10
  -1   7  -3   19.30    4.80
  -1   7  -3   19.30    4.00
   2  -7   3  139.79   15.50
  -2  -7  -3  110.19   16.70
   2  -7   3   96.49   14.70
   2   7   3  112.19    9.30
  -2   7  -3   88.59    9.40
  -2   7  -3  116.59   10.30
   2   7   3  111.39   10.20
   3  -7   3  390.66   26.80
   3  -7   3  439.76   32.40
   3   7   3  433.36   27.70
  -3   7  -3  429.36   28.40
  -3   7  -3  336.57   27.00
  -4  -7  -3  107.89   10.20
   4  -7   3  108.89    9.80
  -4  -7  -3  100.89   12.50
   4   7   3  107.99   11.70
  -4   7  -3   99.89   11.80
  -4   7  -3  103.89    9.40
  -5  -7  -3   62.29    9.00
  -5   7  -3   67.09    6.40
  -5   7  -3   58.19    8.80
   5   7   3   50.09    8.20
  -5   7  -3   64.69    9.70
  -5   7  -3   75.79    7.90
   5   7   3   69.19   10.40
   5   7   3   68.79    9.30
  -6  -7  -3  200.88   16.40
  -6   7  -3  194.38   15.70
   6   7   3  212.58   16.50
   6   7   3  210.18   16.80
   6   7   3  178.68   19.00
  -6   7  -3  214.98   18.60
  -6   7  -3  210.58   14.70
  -7  -7  -3   76.59   10.70
  -7   7  -3   81.09    7.50
   7   7   3   75.09   10.80
  -7   7  -3   58.69    8.60
   7   7   3   71.89   11.60
   7   7   3   59.79   11.60
  -7   7  -3   77.39   12.40
  -8   7  -3    4.80    3.50
   8   7   3    2.00    5.80
  -8   7  -3   -7.40    4.10
   8   7   3    2.20    6.80
  -9  -7  -3   39.70    5.20
  -9   7  -3   52.99    6.10
  -9   7  -3   48.60    7.40
   9   7   3   43.50    7.90
  10   7   3   -3.70    4.50
 -10   7  -3   -0.50    3.60
 -10   7  -3    5.90    3.30
 -11   7  -3    3.90    2.70
  10  -8  -3   -2.60    7.10
 -10   8   3    4.80    3.70
  10   8  -3    6.40    5.10
 -10   8   3    2.80    3.30
   9  -8  -3   -1.90    7.80
  -9   8   3    7.20    4.50
   9   8  -3  -10.40    6.10
   9   8  -3    3.00    6.20
  -9   8   3    3.40    4.30
   8  -8  -3   11.00    5.70
  -8   8   3   -2.30    3.30
  -8   8   3    1.40    5.40
   8   8  -3    9.90    7.30
   8   8  -3    4.40    5.10
  -7  -8   3  124.29   18.30
  -7   8   3  118.99   10.30
  -7   8   3  137.79   12.30
   7   8  -3  122.49   11.40
  -7   8   3  111.39   18.30
   7   8  -3  143.59   14.60
   7   8  -3  150.88   20.30
  -6  -8   3   57.89    9.60
  -6   8   3   53.29    7.70
  -6   8   3   51.49    7.00
   6   8  -3   73.49   13.00
  -6   8   3   38.90    9.50
   6   8  -3   50.79    7.50
  -6   8   3   61.69   10.50
  -6   8   3   53.19    6.30
   6   8  -3   39.10    8.40
  -5  -8   3    2.00    5.20
  -5   8   3    1.20    5.80
  -5   8   3    2.20    3.40
   5   8  -3    1.50    4.20
  -5   8   3   -4.00    3.30
   5   8  -3    3.50    5.30
  -5   8   3    8.90    3.70
  -5   8   3    9.00    5.40
   5   8  -3    2.20    3.60
  -4  -8   3   40.00    7.30
   4   8  -3   32.70    4.70
  -4   8   3   27.70    4.80
  -4   8   3   31.80    4.50
  -4   8   3   39.20    7.20
  -4   8   3   35.20    6.70
   4   8  -3   35.80    5.40
   4   8  -3   32.00    5.70
  -3  -8   3  192.88   15.30
  -3   8   3  172.78   15.70
  -2  -8   3  169.08   14.30
   2  -8  -3  147.19   13.40
  -2   8   3  161.18   13.30
   2   8  -3  147.79   12.30
  -1  -8   3    8.60    2.90
  -1  -8   3    8.70    7.00
   1  -8  -3    0.20    4.10
   1   8  -3   10.90    4.70
   1   8  -3    3.10    3.50
  -1   8   3    4.20    4.30
   0  -8   3   -2.10   10.90
   0  -8  -3    6.80    4.20
   0   8  -3    6.70    3.20
   0   8  -3    2.50    3.10
   0   8   3    9.10    2.80
   0   8  -3    7.50    4.20
   0   8   3    4.70    4.50
   1  -8   3    8.70    7.20
  -1  -8  -3   15.70    5.00
   1  -8   3  -13.90   10.30
  -1   8  -3   13.00    3.60
  -1   8  -3   13.40    4.30
   1   8   3   11.00    4.80
  -1   8  -3   10.90    4.50
  -2  -8  -3  534.25   37.90
   2  -8   3  621.04   44.10
   2   8   3  540.05   37.40
   2   8   3  536.15   36.70
  -2   8  -3  572.74   37.50
   3  -8   3  214.48   16.90
   3   8   3  248.18   17.60
  -3   8  -3  223.38   17.30
  -3   8  -3  258.57   18.50
  -4  -8  -3   10.30    5.70
   4   8   3   10.30    3.60
  -4   8  -3   12.00    4.30
  -4   8  -3   13.20    5.60
   4   8   3   11.90    4.90
   4   8   3    5.00    4.40
  -4   8  -3   12.20    4.00
  -4   8  -3    9.30    3.10
  -5  -8  -3   23.20    7.10
  -5   8  -3   20.60    6.40
  -5   8  -3   41.30    6.30
  -5   8  -3   27.20    4.00
   5   8   3   21.40    6.70
   5   8   3   31.40    6.10
   5   8   3   28.20    5.40
  -5   8  -3   31.00    5.50
  -6  -8  -3   -0.10    5.70
   6   8   3   11.40    5.90
   6   8   3   -4.30    6.20
   6   8   3    7.30    6.60
  -6   8  -3    4.60    5.80
  -6   8  -3    2.40    5.30
  -6   8  -3    4.40    3.20
  -7  -8  -3    8.90   10.40
  -7   8  -3    8.20    4.50
   7   8   3    8.10    7.20
   7   8   3    6.80    6.20
  -7   8  -3    7.00    3.50
   8   8   3    8.60    6.90
  -8   8  -3    8.60    3.50
   8   8   3   -8.00    5.10
  -8   8  -3   -1.60    4.40
  -9  -8  -3   -2.30    2.60
   9   8   3    5.60    6.60
  -9   8  -3    0.10    4.20
  -9   8  -3    2.10    3.20
  10   8   3   -1.10    4.10
 -10   8  -3   -1.10    3.90
 -10   8  -3    1.50    2.90
  10  -9  -3   25.80    8.00
  10   9  -3   14.70    5.20
 -10   9   3   21.10    3.60
 -10   9   3   19.60    3.20
   9  -9  -3   25.60    6.80
   9   9  -3   15.20    6.20
  -9   9   3   16.00    3.50
   9   9  -3   29.60    6.50
  -9   9   3   17.20    4.50
   8  -9  -3   -0.90    5.20
  -8   9   3   -3.00    3.00
   8   9  -3    4.80    5.10
  -8   9   3   -5.20    5.20
   8   9  -3    1.90    6.40
   7   9  -3   -0.60    6.80
  -7   9   3   -3.70    3.10
   7   9  -3   -0.30    4.20
  -7   9   3   -2.00    5.00
  -6  -9   3   14.30    7.20
   6   9  -3    7.70    4.20
  -6   9   3   12.60    7.80
   6   9  -3    6.40    6.70
  -6   9   3    6.90    4.10
  -6   9   3    0.90    3.70
  -6   9   3    5.90    4.30
   6   9  -3   11.00    6.70
  -5  -9   3   19.20    6.80
   5   9  -3   13.50    5.90
   5   9  -3    2.70    5.00
  -5   9   3    7.90    6.80
  -5   9   3    4.90    3.70
  -5   9   3    3.80    3.80
   5   9  -3    6.40    3.90
  -4  -9   3   25.40    6.90
  -4   9   3   15.20    6.70
  -4   9   3   16.00    3.80
   4   9  -3   17.60    5.10
   4   9  -3   12.20    3.80
  -4   9   3   17.60    4.00
   4   9  -3   14.90    4.90
  -3  -9   3    1.80    5.30
   3  -9  -3    0.60    4.80
  -3   9   3   -0.60    2.70
   3   9  -3    4.00    3.80
   3   9  -3    5.10    3.10
  -3   9   3    3.10    3.00
  -3   9   3    1.70    5.30
   3   9  -3    6.50    3.90
   2  -9  -3    2.00    4.30
   2   9  -3    5.60    3.80
  -2   9   3    1.60    4.80
   1  -9  -3  264.17   19.60
  -1  -9   3  263.67   18.20
   1   9  -3  237.58   19.30
   1   9  -3  259.57   18.60
   0  -9  -3   14.60    4.70
   0   9   3   17.20    5.60
   0   9  -3   25.90    4.60
   0   9  -3   19.60    5.20
   0   9   3   15.00    3.30
   0   9  -3   15.80    4.00
  -1  -9  -3   87.29    9.60
   1   9   3   84.89    7.70
   1   9   3  104.09   11.90
  -1   9  -3   83.59    8.00
  -1   9  -3   89.19    8.80
  -1   9  -3   66.09    8.70
  -2  -9  -3   25.50    6.90
   2   9   3   38.20    6.00
   2   9   3   33.10    5.40
   2   9   3   31.10    6.30
  -2   9  -3   22.20    5.40
  -2   9  -3   35.70    6.80
  -3   9  -3  255.17   19.40
   3   9   3  258.27   17.50
   3   9   3  248.68   18.20
  -3   9  -3  233.18   18.00
   3   9   3  240.08   17.30
  -3   9  -3  217.18   17.00
  -4  -9  -3    5.60    6.10
  -4   9  -3    8.40    4.10
   4   9   3    8.60    4.30
  -4   9  -3   13.00    5.10
   4   9   3   11.50    4.90
  -4   9  -3   14.00    5.70
   4   9   3   13.30    5.30
  -4   9  -3    3.80    3.30
  -5  -9  -3   -3.20    5.90
   5   9   3   -1.40    4.30
   5   9   3    3.60    5.20
  -5   9  -3    1.20    5.50
  -5   9  -3   -4.40    4.30
  -5   9  -3   -1.50    3.20
   5   9   3   -4.30    5.60
  -6  -9  -3   51.99    9.10
  -6   9  -3   30.30    6.00
   6   9   3   36.70   10.30
  -6   9  -3   39.50    9.60
   6   9   3   34.70    7.40
  -6   9  -3   42.20    5.80
   6   9   3   35.90    7.00
   7   9   3    1.70    5.60
   7   9   3    1.20    6.70
  -7   9  -3   -6.50    4.00
  -7   9  -3    5.70    3.40
   8   9   3    4.30    6.30
  -8   9  -3    9.40    3.50
  -8   9  -3   -1.10    4.30
   8   9   3   10.00    5.50
  -9  -9  -3    7.90    3.00
  -9   9  -3   15.40    3.50
   9   9   3    7.70    4.90
  -9   9  -3   19.10    4.60
 -10   9  -3    1.30    3.30
  10   9   3    1.10    3.70
 -10   9  -3    4.00    2.70
   9 -10  -3   -3.50    6.50
  -9  10   3   -1.90    2.70
  -9  10   3   -0.50    3.50
   9  10  -3    4.30    5.10
   9  10  -3   -2.30    5.30
   8 -10  -3   20.60    7.50
  -8  10   3   19.20    5.50
   8  10  -3    9.10    6.00
  -8  10   3   10.50    3.40
   8  10  -3   13.60    6.30
  -7  10   3    7.40    3.50
   7  10  -3   -1.40    6.10
   7  10  -3    3.00    4.30
  -7  10   3   -5.30    5.00
  -6 -10   3   65.39   10.80
  -6  10   3   68.29   11.90
  -6  10   3   54.99    7.30
  -6  10   3   54.39    8.30
   6  10  -3   42.00    7.40
   6  10  -3   73.19   11.40
   6  10  -3   44.90    8.30
   5 -10  -3   17.80    8.60
  -5 -10   3   -1.80    6.40
  -5  10   3    1.20    3.90
   5  10  -3    0.70    5.30
  -5  10   3    8.60    7.80
   5  10  -3    3.80    5.20
  -5  10   3    6.10    4.20
   5  10  -3    4.60    3.90
   4 -10  -3    8.00    6.40
  -4 -10   3   14.50    7.30
   4  10  -3   13.80    4.00
  -4  10   3    5.50    3.60
   4  10  -3    2.50    4.60
   4  10  -3   13.90    5.60
  -4  10   3   20.30    7.60
  -4  10   3    7.60    3.50
   3 -10  -3  104.69   12.40
  -3 -10   3  115.69   13.00
   3  10  -3  103.69   10.80
  -3  10   3  111.69    9.20
  -3  10   3   98.69    8.90
  -3  10   3  122.29   12.70
   3  10  -3  111.69    9.70
   3  10  -3  102.99    9.50
  -2 -10   3  276.17   21.50
   2 -10  -3  253.27   20.70
  -2  10   3  251.57   18.10
   2  10  -3  249.97   19.40
   2  10  -3  265.77   18.40
  -2  10   3  278.47   21.20
  -2  10   3  264.97   18.30
   1 -10  -3   27.70    6.40
   1  10  -3   26.70    4.10
  -1  10   3   20.10    6.30
  -1  10   3   25.10    4.30
   1  10  -3   23.10    5.10
  -1  10   3   30.00    5.10
   1  10  -3   28.40    4.10
   0 -10  -3    9.60    5.10
   0  10   3   13.80    3.00
   0  10  -3    9.40    4.70
   0  10  -3    8.80    5.20
   0  10   3   15.70    5.50
   0  10   3   15.40    3.80
  -1 -10  -3   -1.60    4.70
  -1  10  -3    7.20    4.80
   1  10   3    3.90    3.50
  -1  10  -3    6.80    4.80
  -1  10  -3    3.00    3.60
   1  10   3    9.70    5.50
   1  10   3    8.80    3.90
  -2 -10  -3   52.19    9.80
  -2  10  -3   55.29    8.60
   2  10   3   66.59    7.00
   2  10   3   49.80    8.80
  -2  10  -3   56.79    8.90
  -2  10  -3   66.49    6.70
   2  10   3   60.69    7.50
   2  10   3   52.39    7.40
  -3 -10  -3   73.89   13.20
   3  10   3   87.69    8.80
  -3  10  -3   77.89    9.50
   3  10   3   93.89    9.60
  -3  10  -3   86.49    7.50
  -3  10  -3   73.39   10.70
   3  10   3   75.99    8.80
  -3  10  -3   92.59    8.40
  -4 -10  -3  166.18   14.90
  -4  10  -3  121.79   11.30
  -4  10  -3  138.09   12.20
   4  10   3  154.68   12.50
  -4  10  -3  154.58   13.30
  -4  10  -3  150.58   15.30
   4  10   3  134.89   12.50
  -5 -10  -3   -6.00    6.40
  -5  10  -3    1.30    6.70
   5  10   3    8.20    5.30
   5  10   3    0.40    6.60
   5  10   3    1.50    5.10
  -5  10  -3   -1.70    3.30
  -5  10  -3    0.60    4.70
  -6 -10  -3    6.80    6.90
   6  10   3  -13.90    9.20
   6  10   3    3.70    6.10
   6  10   3   -1.60    5.40
  -6  10  -3    0.70    3.20
  -6  10  -3   -7.00    4.40
  -6  10  -3    9.20    7.80
  -7  10  -3   43.80    5.60
   7  10   3   32.00    6.60
  -7  10  -3   32.20    5.80
   7  10   3   34.20    7.80
   8  10   3   30.50    6.90
  -8  10  -3   37.40    5.60
  -8  10  -3   39.90    5.40
   8  10   3   31.00    6.20
  -9 -10  -3    9.90    3.40
  -9  10  -3    7.30    4.10
   9  10   3    3.40    4.30
  -9  10  -3    9.40    3.10
   9 -11  -3    3.70    6.60
   9  11  -3    4.80    4.70
  -9  11   3    4.00    3.30
   9  11  -3   -4.20    4.60
   8 -11  -3   47.10    6.80
  -8  11   3   45.40    6.70
   8  11  -3   40.40    7.00
   8  11  -3   57.19    8.30
   7  11  -3   -2.20    5.50
   7  11  -3    0.40    4.30
  -7  11   3    8.00    5.30
  -6  11   3    4.90    4.70
   6  11  -3    9.10    4.20
   6  11  -3   14.50    5.90
  -6  11   3    5.80    4.40
  -5 -11   3    2.00    7.80
   5 -11  -3   28.80   12.50
   5  11  -3    5.70    7.10
  -5  11   3    1.50    4.00
  -5  11   3   18.30    9.10
   5  11  -3    2.20    3.90
   5  11  -3    0.90    5.20
  -5  11   3   -1.80    3.80
  -4 -11   3   83.39   12.90
   4 -11  -3   84.79   15.00
  -4  11   3   62.29   11.80
   4  11  -3   54.59    7.50
   4  11  -3   58.29    9.70
   4  11  -3   64.09    8.60
  -4  11   3   52.59    7.00
  -4  11   3   61.39    7.60
  -3 -11   3   15.80    8.10
   3 -11  -3   22.70    7.80
   3  11  -3   16.30    6.00
   3  11  -3   20.10    4.40
   3  11  -3   19.40    4.70
  -3  11   3   17.90    4.20
  -3  11   3   22.70    4.20
  -3  11   3   25.10    8.90
  -2 -11   3   55.69   10.10
   2 -11  -3   42.60    9.00
   2  11  -3   53.19    7.00
   2  11  -3   45.80    7.70
  -2  11   3   47.70    6.40
  -2  11   3   50.69    6.30
   2  11  -3   47.40    6.40
  -1 -11   3    7.80    8.50
   1 -11  -3    8.60    5.90
   1  11  -3   18.10    3.90
   1  11  -3    8.70    3.50
  -1  11   3    7.20    3.00
  -1  11   3   10.40    3.60
  -1  11   3   18.10    6.50
   1  11  -3    3.20    4.50
   0 -11  -3    2.70    5.40
   0 -11   3    4.10    4.30
   0  11   3    2.20    5.80
   0  11   3    4.60    6.20
   0  11  -3   10.30    3.60
   0  11   3    8.70    3.50
   0  11  -3    9.60    3.50
   0  11  -3   10.60    5.90
   0  11   3   -1.80    2.40
   0  11  -3    2.80    4.20
  -1 -11  -3   12.40    6.60
   1  11   3   12.50    4.70
   1  11   3   13.20    3.90
  -1  11  -3   23.60    6.40
  -1  11  -3   13.60    3.60
  -1  11  -3   10.50    4.80
   1  11   3   13.30    3.20
   1  11   3   24.70    7.10
  -2 -11  -3   35.80    9.70
  -2  11  -3   48.50    5.90
  -2  11  -3   43.50    5.70
  -2  11  -3   43.20    8.50
   2  11   3   43.20    6.70
   2  11   3   62.29    7.90
  -2  11  -3   48.90    8.50
   2  11   3   57.79    8.20
  -3 -11  -3  106.89   15.00
  -3  11  -3  116.19   13.60
  -3  11  -3  129.89   12.50
   3  11   3   98.19   11.00
   3  11   3  108.99   10.70
  -3  11  -3  111.79   10.10
  -3  11  -3  105.49   10.30
  -3  11  -3  125.39    9.50
  -4 -11  -3    3.00    7.00
  -4  11  -3   -0.20    4.40
  -4  11  -3    6.80    7.50
   4  11   3   10.20    5.30
  -4  11  -3    3.30    3.90
   4  11   3   13.80    7.40
   4  11   3   15.90    5.20
  -5 -11  -3  100.09   13.70
  -5  11  -3   84.69   10.30
   5  11   3   75.79   11.10
  -5  11  -3  102.59   15.40
  -5  11  -3   68.69    8.40
   5  11   3   92.39   10.50
   5  11   3  105.99   14.20
  -6  11  -3   56.69    8.50
   6  11   3   62.59    9.10
  -6  11  -3   61.69    6.90
   6  11   3   60.99   10.20
   7  11   3   11.50    6.50
   7  11   3    1.70    5.50
  -7  11  -3   13.80    4.60
  -7  11  -3   13.10    3.70
   8  11   3    8.90    4.90
  -8  11  -3    5.80    4.10
  -8  11  -3    6.50    3.10
   8  11   3    4.90    5.30
  -9 -11  -3   18.30    3.10
  -9  11  -3   29.40    5.20
  -9  11  -3   27.80    3.90
   9  11   3   22.60    4.50
   8 -12  -3    6.50    4.70
  -8  12   3   -0.90    4.10
   8  12  -3    9.10    4.80
   8  12  -3    4.00    5.10
   7 -12  -3    7.20    4.70
   7  12  -3    1.70    4.40
   7  12  -3    4.60    5.70
  -7  12   3    6.80    5.30
   6  12  -3   -2.10    3.80
  -6  12   3   -1.30    4.40
  -6  12   3    4.00    4.40
   6  12  -3   -5.00    5.00
  -5  12   3   16.00    4.50
  -5  12   3   15.50    4.60
   5  12  -3   15.00    4.60
   5  12  -3   15.30    5.50
  -4 -12   3    8.70    8.90
   4 -12  -3   11.60   11.60
   4  12  -3    9.50    5.00
   4  12  -3   -3.90    7.10
  -4  12   3    6.40    3.90
   4  12  -3   12.50    4.40
  -4  12   3   14.80   10.30
  -4  12   3   13.10    4.10
   3 -12  -3   -3.40    8.60
  -3 -12   3    6.30    8.00
   3  12  -3    1.70    4.00
   3  12  -3    4.00    4.00
   3  12  -3   10.10    6.00
  -3  12   3    3.20    3.70
  -3  12   3   -1.00    3.40
  -3  12   3    4.20    8.50
  -2 -12   3    7.60    8.40
   2 -12  -3   10.40    7.70
   2  12  -3    3.20    3.80
  -2  12   3   -1.30    3.30
  -2  12   3   13.00    8.50
  -2  12   3    5.10    3.50
   2  12  -3    7.10    3.80
   2  12  -3   13.40    5.80
   1 -12  -3   22.30    7.70
  -1 -12   3   24.40   10.80
   1  12  -3   36.50    6.80
  -1  12   3   27.20    5.80
  -1  12   3   51.39   10.30
   1  12  -3   21.50    4.70
   1  12  -3   30.10    5.10
  -1  12   3   33.10    5.80
   0 -12  -3   45.10    9.10
   0  12   3   38.10    6.60
   0  12  -3   42.20    6.20
   0  12  -3   34.80    6.20
   0  12   3   63.09   10.50
   0  12  -3   37.90    7.80
   0  12   3   46.80    7.40
   0  12   3   48.30    6.50
  -1 -12  -3   36.70    9.30
   1  12   3   36.90    5.10
   1  12   3   38.50    6.60
  -1  12  -3   56.89    9.40
   1  12   3   41.00    9.60
  -1  12  -3   40.00    5.90
   1  12   3   47.00    7.40
  -1  12  -3   54.89    7.00
   2  12   3    4.80    5.40
   2  12   3   25.10    8.70
   2  12   3    9.90    4.40
  -2  12  -3   31.90    7.70
  -2  12  -3   11.40    4.20
  -3 -12  -3   -1.20    8.10
  -3  12  -3    6.80    7.80
  -3  12  -3    1.60    4.20
  -3  12  -3    9.70    3.90
   3  12   3    1.90    4.40
   3  12   3    1.20    5.50
   3  12   3   28.90    7.00
  -4 -12  -3   15.70    9.20
   4  12   3   11.20    5.40
   4  12   3   10.90    8.40
  -4  12  -3    7.50    4.30
  -4  12  -3    4.10    4.60
   4  12   3    8.00    6.00
  -4  12  -3   -0.60    8.60
  -5  12  -3    4.00    4.50
   5  12   3    4.70    5.20
   5  12   3   -3.90    5.70
  -5  12  -3   -3.80    3.70
  -6  12  -3    9.90    4.70
   6  12   3   19.50    6.30
   6  12   3   22.60    5.90
  -6  12  -3    9.40    3.80
   7  12   3   29.20    6.20
   7  12   3   44.40    6.90
  -7  12  -3   40.10    5.20
  -7  12  -3   34.70    5.50
   8  12   3   -3.10    4.10
  -8  12  -3    4.80    3.80
  -8  12  -3    9.30    2.90
   8  13  -3   32.70    5.50
  -8  13   3   19.20    4.10
   8  13  -3    7.10    4.70
   7 -13  -3   15.20    5.60
   7  13  -3    9.90    4.90
   7  13  -3    2.90    4.70
  -6  13   3   -1.30    4.10
  -6  13   3    2.50    5.40
   6  13  -3   -1.30    4.50
   6  13  -3    6.30    6.90
   5  13  -3   -1.70    4.50
  -5  13   3   -3.70    4.00
  -5  13   3    2.30    4.00
   5  13  -3    4.30    3.80
  -4  13   3    3.70    3.70
   4  13  -3   -4.60    4.40
  -4  13   3   -0.40    3.80
   4  13  -3    0.50    4.20
   3  13  -3   14.80    4.80
   3  13  -3   22.30    5.00
  -3  13   3   20.50    4.30
  -3  13   3   20.60    4.30
   2 -13  -3   24.20   10.00
  -2 -13   3   31.70   10.20
   2  13  -3   32.00    7.80
   2  13  -3   21.60    5.20
   2  13  -3   19.00    4.80
  -2  13   3   20.20    4.30
  -2  13   3   18.00    4.40
  -2  13   3   51.49   12.10
   1 -13  -3   70.49   13.30
  -1 -13   3   90.59   14.50
  -1  13   3   67.79    7.60
  -1  13   3   66.89    7.80
   1  13  -3   63.09    7.60
   1  13  -3   67.69    8.10
   0 -13  -3   17.10    9.50
   0 -13   3    5.40   12.00
   0  13   3   34.20   13.90
   0  13   3   27.50    4.40
   0  13   3   19.90    4.40
   0  13  -3   21.50    4.70
   0  13  -3   25.90    4.50
   1  13   3   70.69    8.10
   1  13   3   78.69    7.70
  -1  13  -3   64.99    7.20
   1  13   3   58.19   10.50
  -2 -13  -3    1.80   10.20
   2  13   3    9.70    6.00
   2  13   3   -3.00    4.00
  -2  13  -3    4.30    3.20
  -2  13  -3    1.00    4.00
   3  13   3   -0.40    4.10
  -3  13  -3    1.00    4.40
  -3  13  -3    9.00    4.90
   3  13   3    0.60    6.20
  -4  13  -3    3.30    4.20
   4  13   3    2.00    4.60
   4  13   3   10.10    6.30
   5  13   3    3.90    5.00
   5  13   3   -4.00    5.60
  -5  13  -3    2.60    4.20
   6  13   3    2.40    6.70
  -6  13  -3    7.90    5.00
   6  13   3    3.00    6.60
  -7  13  -3   25.60    4.50
   7  13   3   23.10    5.50
   7  13   3   26.20    5.30
  -8  13  -3   -2.40    3.20
   8  13   3   -2.50    3.60
   7 -14  -3    0.10    3.70
  -7  14   3   -4.20    3.60
   7  14  -3    0.60    4.40
   7  14  -3    4.40    4.10
  -6  14   3    4.30    4.60
   6  14  -3    1.50    4.40
  -6  14   3   10.00    4.10
   6  14  -3   -1.80    4.20
  -5  14   3    2.80    4.10
   5  14  -3    3.30    4.50
   5  14  -3    8.40    4.60
  -5  14   3   -5.90    4.30
  -4  14   3   12.90    4.20
  -4  14   3    7.60    4.30
   4  14  -3    9.80    4.50
   4  14  -3   10.30    4.60
   3  14  -3   38.60    6.80
   3  14  -3   49.90    7.30
  -3  14   3   37.80    6.70
  -3  14   3   36.80    6.10
  -2  14   3   77.69    8.30
   2  14  -3   81.19    8.70
  -2  14   3   65.19    7.70
   2  14  -3   77.59    8.10
  -1  14   3   43.30    6.60
   1  14  -3   43.50    7.20
  -1  14   3   43.60    5.70
   1  14  -3   53.69    6.60
   0  14  -3   53.19    7.00
   0  14  -3   36.30    6.10
   0  14   3   52.89    7.10
   0  14   3   48.60    6.70
   1  14   3   22.70    6.50
   1  14   3    6.50    4.00
  -1  14  -3    9.30    3.50
   2  14   3   16.50    6.60
  -2  14  -3    7.70    4.20
  -2  14  -3   17.50    3.60
  -3  14  -3   44.00    7.30
   3  14   3   42.90    7.00
   3  14   3   30.30    7.60
   4  14   3   26.20    6.90
   4  14   3   15.10    4.90
  -4  14  -3   21.40    4.80
   5  14   3    3.30    5.50
   5  14   3    0.60    4.90
  -5  14  -3    8.50    4.10
   6  14   3   -4.50    4.10
   6  14   3    2.70    4.70
  -6  14  -3    4.50    3.50
  -7  14  -3   -0.10    3.20
   7  14   3   -1.20    3.90
   6 -15  -3   11.20    4.40
   6  15  -3    5.00    3.90
   6  15  -3    3.90    4.30
  -6  15   3    2.40    3.70
   5  15  -3   24.00    4.80
  -5  15   3   19.90    5.10
  -5  15   3   20.10    5.80
   5  15  -3   25.00    5.20
  -4  15   3    5.70    3.70
   4  15  -3    1.60    3.90
   4  15  -3   17.80    4.90
  -4  15   3    0.50    4.20
  -3  15   3   17.20    5.00
   3  15  -3   16.20    5.30
   3  15  -3   28.10    4.80
  -3  15   3   19.80    5.40
   2  15  -3   24.20    4.40
  -2  15   3   23.00    4.30
   2  15  -3   23.90    5.20
  -2  15   3   13.10    4.40
  -1  15   3   66.99    7.60
   1  15  -3   49.10    7.40
   1  15  -3   54.39    6.70
  -1  15   3   59.79    6.70
   0  15   3   15.20    4.40
   0  15  -3   14.90    3.80
  -1  15  -3  142.99   11.00
   1  15   3  141.69   11.80
   1  15   3  159.68   16.90
   2  15   3   57.09    7.20
   2  15   3   69.19   10.70
   3  15   3   28.70    6.70
   3  15   3   22.00    5.00
   4  15   3    0.70    5.30
  -4  15  -3   11.20    3.80
   4  15   3    4.10    4.40
   5  15   3    4.60    4.80
   5  15   3    1.80    4.20
  -5  15  -3    5.20    3.80
   6  15   3   -1.90    3.60
  -6  15  -3    5.00    3.00
  -5  16   3   14.10    4.00
  -5  16   3    7.50    3.80
   5  16  -3   10.70    3.60
   5  16  -3    4.80    4.30
   4  16  -3    0.10    4.60
  -4  16   3   -0.30    4.10
  -4  16   3    3.40    3.10
   4  16  -3   -3.00    3.40
  -3  16   3    7.20    4.20
   3  16  -3   -2.60    4.50
  -3  16   3    2.70    3.30
   3  16  -3    3.30    3.40
   2  16  -3   26.80    4.30
   2  16  -3   21.70    5.40
  -2  16   3   37.20    5.70
  -2  16   3   28.70    5.00
  -1  16   3   14.00    4.20
   1  16  -3   10.90    7.10
   0  16   3   -1.80    3.30
   0  16  -3   -0.50    2.80
  -1  16  -3   21.70    4.40
   2  16   3   15.40    4.20
   3  16   3   12.30    4.00
  -4  16  -3   83.09    6.60
   4  16   3   65.39    7.50
  -5 -16  -3   10.10    2.50
  -5  16  -3   10.60    3.60
   5  16   3   15.20    3.80
   3  17  -3    0.70    4.70
   3  17  -3   12.60    3.30
  -3  17   3   25.90    5.10
   1  17  -3    8.30    3.70
  -1  17   3    4.80    3.20
   0  17   3   -4.40    4.50
   1  17   3    9.20    4.50
   2  17   3    7.50    3.30
   3  17   3    8.30    3.20
  11   0  -4    0.60    7.00
 -11   0   4   -2.00    3.80
  10   0  -4   19.40    9.30
   9   0  -4   -5.50    9.70
  -9   0   4    6.20    7.90
  -9   0   4    2.50    4.50
  -8   0   4  121.89   12.70
   8   0  -4  106.29   18.70
  -7   0   4    0.30    4.00
   7   0  -4   -2.10    6.50
  -7   0   4   -9.80    4.50
   6   0  -4   -0.90    3.60
  -5   0   4    0.40    4.50
   5   0  -4    2.70    3.10
  -5   0   4    3.20    2.70
   4   0  -4  120.59   14.40
  -4   0   4   99.59   12.90
  -4   0   4  105.19   10.20
   4   0  -4  123.79    8.80
  -4   0   4  104.19    8.40
   3   0  -4    2.30    3.30
   3   0  -4    0.10    1.70
  -3   0   4    3.80    3.40
  -3   0   4    0.70    5.40
  -3   0   4    1.30    2.70
   3   0  -4   10.60    4.60
   2   0  -4  780.42   51.59
   2   0  -4  814.52   53.69
   2   0  -4  789.62   51.59
  -2   0   4  833.62   53.39
  -2   0   4  823.12   51.89
  -2   0   4  823.02   54.19
   2   0  -4  808.62   53.89
  -1   0   4   -2.10    2.20
   1   0  -4   -2.50    2.70
   1   0  -4    4.30    2.70
   1   0  -4    1.80    2.30
   1   0  -4    1.20    1.50
  -1   0   4    3.70    3.10
  -1   0   4    2.00    1.80
   0   0  -4   16.90    3.50
   0   0  -4   12.30    3.80
   0   0  -4   19.90    2.80
   0   0   4   15.50    2.30
   0   0   4   19.50    3.70
   1   0   4   -0.70    2.30
  -1   0  -4   -1.20    2.50
   1   0   4   -2.70    2.80
   1   0   4    2.80    2.90
  -2   0  -4  215.88   14.20
   2   0   4  197.08   16.30
   2   0   4  198.58   14.90
  -2   0  -4  203.48   16.50
  -2   0  -4  205.38   14.70
  -2   0  -4  213.38   13.60
   2   0   4  218.88   15.00
  -3   0  -4    0.40    2.20
  -3   0  -4   -0.50    1.60
   3   0   4    3.60    6.70
  -3   0  -4    0.50    2.50
   3   0   4    4.60    4.60
   3   0   4   -7.50    4.00
  -3   0  -4   -1.50    4.00
   4   0   4    4.80    9.50
   4   0   4    3.50    7.30
  -4   0  -4   -0.50    3.70
   4   0   4   -9.70    9.90
  -4   0  -4   -1.90    3.70
  -4   0  -4    1.90    2.80
   5   0   4   21.70   15.30
  -5   0  -4    6.30    5.40
  -5   0  -4   -0.40    3.90
  -5   0  -4   -0.90    3.10
   5   0   4   -2.90    6.60
  -6   0  -4  736.93   45.70
  -6   0  -4  689.43   44.60
   6   0   4  610.24   46.40
  -7   0  -4    3.20    3.20
  -7   0  -4    0.70    3.60
   7   0   4    0.50    7.20
  -7   0  -4   -4.00    4.90
  -7   0  -4    5.30    4.40
  -8   0  -4    6.10    3.90
  -8   0  -4    5.10    4.20
   8   0   4   -1.30    9.10
  -9   0  -4    0.20    4.00
   9   0   4   -2.90   11.50
 -10   0  -4   28.10    4.90
 -11   0  -4    3.20    3.30
  11  -1  -4   22.20    7.50
 -11  -1   4   -6.60    3.60
  11   1  -4   -2.50    6.30
 -11   1   4    2.50    4.00
 -10  -1   4   37.40    6.80
  10  -1  -4   16.60    9.70
 -10   1   4   39.70    6.60
  10   1  -4   33.60    9.70
   9  -1  -4   60.39   11.60
  -9  -1   4   75.89    8.40
  -9  -1   4   87.39   12.40
   9   1  -4   70.99   12.20
  -9   1   4   71.79   11.50
  -9   1   4   63.29    8.30
   8  -1  -4  319.47   27.50
  -8  -1   4  327.17   24.70
  -8  -1   4  311.67   24.00
  -8   1   4  300.17   24.00
  -8   1   4  306.37   22.20
   8   1  -4  299.17   28.70
   7  -1  -4    5.80    5.60
  -7  -1   4    7.10    5.70
  -7  -1   4    7.50    4.60
  -7   1   4   10.90    4.00
  -7   1   4    2.70    5.00
   7   1  -4    4.40    7.70
  -6  -1   4   34.60    8.00
   6  -1  -4   39.40    6.40
   6   1  -4   34.90    5.70
  -6   1   4   46.80    9.20
   5  -1  -4   26.70    4.60
  -5  -1   4   23.90    5.80
   5   1  -4   29.40    4.70
  -5   1   4   26.00    5.60
  -5   1   4   26.30    5.10
   4  -1  -4   51.19   10.10
  -4  -1   4   47.70    7.10
   4  -1  -4   59.99    5.50
  -4  -1   4   62.79    9.70
   4   1  -4   67.89   10.80
  -4   1   4   50.89    6.00
   4   1  -4   57.69    5.10
   4   1  -4   66.39    6.00
  -4   1   4   29.20    8.70
  -4   1   4   49.50    8.90
  -3  -1   4   93.59   10.20
   3  -1  -4  105.69    7.30
   3  -1  -4  108.79   11.10
   3  -1  -4  114.89   11.50
  -3  -1   4  106.79   11.50
  -3  -1   4   87.19    8.00
   3   1  -4  102.39    7.20
  -3   1   4  100.99   12.20
  -3   1   4  107.09   10.70
  -3   1   4  111.59    8.10
   3   1  -4  113.29   11.30
  -3   1   4   94.49    7.60
   3   1  -4  103.99    7.70
   3   1  -4   94.59   11.50
  -2  -1   4    0.20    2.70
  -2  -1   4    1.50    2.00
   2  -1  -4    3.00    2.90
   2  -1  -4    2.90    2.90
  -2  -1   4    0.20    3.20
   2  -1  -4    1.50    1.40
   2  -1  -4    4.00    2.00
  -2   1   4    2.10    2.90
  -2   1   4   -0.70    2.00
   2   1  -4    2.80    2.80
   2   1  -4   -1.40    1.70
   2   1  -4    4.70    3.30
  -2   1   4    2.40    3.20
   2   1  -4    2.30    1.60
  -1  -1   4 1500.55   98.39
  -1  -1   4 1505.25   97.49
   1  -1  -4 1620.24   98.19
   1  -1  -4 1550.54   96.39
   1  -1  -4 1665.13   97.99
   1  -1  -4 1530.45   96.79
  -1  -1   4 1462.15   96.49
  -1   1   4 1524.55   96.59
   1   1  -4 1455.45   97.59
  -1   1   4 1589.94   97.69
   1   1  -4 1515.75   98.49
  -1   1   4 1485.75   97.89
   1   1  -4 1390.86   96.49
   0  -1  -4 9737.53  591.04
   0  -1   4 9397.66  590.24
   0  -1   4 9046.09  591.74
   0  -1  -4 9120.79  591.04
   0   1   4 9275.97  591.14
   0   1   4 9579.94  591.14
   0   1  -4 8622.54  591.64
   0   1  -4 9999.00  590.54
  -1  -1  -4 1482.45   94.39
   1  -1   4 1492.85   95.59
  -1  -1  -4 1403.06   94.19
   1  -1   4 1499.75   95.69
   1  -1   4 1390.96   93.69
   1   1   4 1408.46   93.39
   1   1   4 1552.14   94.69
   1   1   4 1538.25   94.79
   1   1   4 1518.65   93.99
  -2  -1  -4  145.29   11.60
   2  -1   4  128.09   12.00
   2  -1   4  112.49   10.00
   2  -1   4  131.09    9.60
  -2  -1  -4  138.39   10.40
  -2  -1  -4  140.79   10.00
  -2  -1  -4  133.89    9.20
  -2   1  -4  120.19    9.20
   2   1   4  151.88   12.40
   2   1   4  125.99   10.80
   2   1   4  143.79   10.80
  -2   1  -4  135.19    9.70
  -2   1  -4  123.89   12.10
  -3  -1  -4    4.40    2.10
  -3  -1  -4    2.20    2.40
   3  -1   4   -2.30    4.50
   3  -1   4   11.30    6.50
   3  -1   4    5.80    3.70
  -3  -1  -4    6.30    3.40
  -3  -1  -4    4.30    2.60
   3   1   4   12.20    5.40
  -3   1  -4    4.60    4.00
  -3   1  -4    0.60    2.40
  -3   1  -4    2.90    2.50
  -3   1  -4    6.30    2.00
   3   1   4    7.30    6.50
   3   1   4    5.90    5.00
   4  -1   4   98.99   12.70
  -4  -1  -4   86.99    7.30
   4  -1   4   97.99   12.60
  -4  -1  -4   99.39   10.20
   4  -1   4   66.99   16.30
  -4  -1  -4  108.29   12.10
  -4  -1  -4   81.89    8.40
   4   1   4   82.19   11.70
   4   1   4   50.49   13.70
  -4   1  -4   88.79    9.60
   4   1   4   59.89   12.60
  -4   1  -4   79.99    8.70
   5  -1   4  152.88   20.60
   5  -1   4  182.48   17.50
  -5  -1  -4  196.38   14.10
  -5  -1  -4  199.08   15.00
  -5  -1  -4  196.88   17.10
  -5   1  -4  218.78   15.40
  -5   1  -4  200.38   14.00
  -5   1  -4  218.38   17.40
   5   1   4  164.08   25.10
   5   1   4  161.78   16.70
   6  -1   4  416.56   32.20
  -6  -1  -4  472.85   31.20
  -6  -1  -4  437.86   30.20
   6   1   4  425.46   32.50
  -6   1  -4  478.95   31.50
  -6   1  -4  440.46   30.10
  -6   1  -4  577.74   43.10
   7  -1   4    9.40    7.80
  -7  -1  -4    0.70    5.30
  -7  -1  -4    2.60    4.40
  -7  -1  -4   -6.80    3.70
  -7  -1  -4    6.60    5.80
  -7   1  -4   -1.10    5.30
  -7   1  -4    3.90    5.10
  -7   1  -4    1.80    3.00
   7   1   4    8.80    7.50
   8  -1   4   72.59   12.80
  -8  -1  -4   70.79    7.40
  -8   1  -4   70.99   10.90
   8   1   4   66.19   12.50
  -8   1  -4   60.59    7.90
  -9  -1  -4   24.00    4.80
  -9   1  -4   36.60    6.40
  -9   1  -4   21.00    4.80
   9   1   4   54.49   13.10
 -10  -1  -4    7.30    4.00
 -10   1  -4    3.60    4.00
 -11  -1  -4    1.30    4.20
 -11   1  -4    8.20    3.50
  11  -2  -4   -3.10    7.20
 -11  -2   4    4.10    3.60
  11   2  -4    5.00    6.20
 -11   2   4    4.90    3.90
 -10  -2   4    4.50    4.30
  10  -2  -4   17.30    9.30
 -10   2   4   13.30    4.40
  10   2  -4   26.60    8.80
  -9  -2   4   48.30   10.00
   9  -2  -4   52.99   10.50
  -9  -2   4   53.69    7.50
  -9   2   4   47.30   10.40
   9   2  -4   37.20   10.70
  -9   2   4   57.39    7.40
   8  -2  -4  150.68   14.00
  -8  -2   4  140.09   12.00
  -8  -2   4  119.69   13.90
   8   2  -4  144.89   17.10
  -8   2   4  147.19   14.10
  -8   2   4  131.69   11.40
   7  -2  -4   30.00    6.00
  -7  -2   4   33.30    5.80
  -7  -2   4   31.30    7.00
   7   2  -4   36.00    7.00
  -7   2   4   27.00    4.80
  -7   2   4   27.90    7.20
   7   2  -4   20.50    8.80
  -6  -2   4    6.70    4.70
  -6   2   4    6.30    4.10
   6   2  -4    2.70    3.80
  -6   2   4    3.70    4.80
  -5  -2   4   12.00    4.80
  -5   2   4   12.40    3.80
  -5   2   4    1.90    4.50
   5   2  -4   13.60    4.20
   4  -2  -4    1.30    6.40
  -4  -2   4    8.10    6.30
  -4  -2   4   -0.10    4.20
   4  -2  -4    3.00    2.30
  -4   2   4    2.70    4.60
  -4   2   4    4.40    6.10
  -4   2   4    3.80    3.40
   4   2  -4    3.30    6.60
   4   2  -4    3.20    3.30
   3  -2  -4  336.07   25.80
  -3  -2   4  373.86   27.20
  -3  -2   4  325.67   23.10
   3  -2  -4  356.26   22.20
  -3  -2   4  335.67   25.40
   3   2  -4  351.56   22.90
   3   2  -4  346.37   26.30
  -3   2   4  344.87   23.00
   3   2  -4  290.07   27.20
  -3   2   4  359.46   25.80
  -3   2   4  352.56   23.30
   2  -2  -4   32.70    5.40
  -2  -2   4   25.70    3.90
   2  -2  -4   21.80    4.70
  -2  -2   4   24.10    4.40
  -2  -2   4   26.90    5.70
   2   2  -4   24.30    5.80
  -2   2   4   35.80    5.70
   2   2  -4   29.00    3.30
  -2   2   4   22.00    5.00
  -2   2   4   29.20    3.70
  -1  -2   4  110.69   10.30
  -1  -2   4   99.99    9.20
  -1  -2   4  101.49    8.00
   1  -2  -4  144.29   10.30
   1  -2  -4  117.69    8.50
   1  -2  -4  125.39    9.60
  -1   2   4  115.19    9.70
   1   2  -4  121.29   10.50
   1   2  -4  107.19   10.60
  -1   2   4  105.59    7.70
   1   2  -4  107.99    7.70
   1   2  -4  118.29    8.20
  -1   2   4  120.09    8.20
  -1   2   4  116.59    9.50
   0  -2  -4 2386.06  144.19
   0  -2   4 2398.66  145.79
   0  -2  -4 2409.16  144.09
   0  -2  -4 2457.65  144.99
   0  -2   4 2097.29  143.39
   0  -2   4 2194.88  143.99
   0   2   4 2378.46  144.19
   0   2   4 2393.16  144.69
   0   2  -4 2203.18  143.69
   0   2   4 2011.80  143.69
   0   2   4 2327.47  143.59
   0   2  -4 2263.37  145.49
   0   2  -4 1968.50  143.59
   0   2  -4 2292.97  144.09
  -1  -2  -4  135.69   11.30
   1  -2   4  157.28   12.70
  -1  -2  -4  151.38   11.80
   1  -2   4  161.18   13.20
  -1  -2  -4  151.48   11.60
  -1   2  -4  155.88   10.40
   1   2   4  164.18   11.10
   1   2   4  145.49   10.20
   1   2   4  155.88   10.80
  -1   2  -4  130.49   10.50
  -2  -2  -4   19.10    4.70
   2  -2   4   24.90    2.90
   2  -2   4   19.50    5.40
  -2  -2  -4   23.60    4.10
  -2  -2  -4   13.80    3.80
   2  -2   4   24.20    3.30
  -2   2  -4   17.70    3.50
   2   2   4   21.60    4.70
   2   2   4   19.30    3.20
  -2   2  -4   19.40    2.70
   2   2   4   20.80    5.40
  -3  -2  -4   76.19    6.70
  -3  -2  -4   96.59    8.60
  -3  -2  -4   74.69    6.10
   3  -2   4   71.39    6.90
  -3  -2  -4   73.89    8.20
   3  -2   4   61.69   10.70
   3  -2   4   70.59    7.40
  -3   2  -4   93.39   11.20
   3   2   4   70.59   10.90
   3   2   4   60.39    8.60
  -3   2  -4   58.09    5.60
  -3   2  -4   55.69    6.70
  -3   2  -4   75.69    7.00
   3   2   4   70.89    9.20
   4  -2   4   42.10   14.30
  -4  -2  -4   33.80    6.10
  -4  -2  -4   35.10    5.40
  -4  -2  -4   43.80    7.50
   4  -2   4   20.00    7.60
  -4  -2  -4   30.00    6.30
   4   2   4   12.00   10.70
  -4   2  -4   30.60    6.20
   4   2   4   26.40    7.80
  -4   2  -4   30.10    5.60
   4   2   4   19.00   10.60
   5  -2   4  100.49   12.30
  -5  -2  -4   81.49    8.70
  -5  -2  -4   82.49   10.60
   5  -2   4   65.59   13.20
  -5  -2  -4   90.99    7.90
   5   2   4   58.49   16.50
   5   2   4   64.59   11.00
  -5   2  -4   87.99   10.70
  -5   2  -4   94.79    7.70
  -5   2  -4   83.39    9.30
  -6  -2  -4   64.79    8.20
  -6  -2  -4   71.09    7.20
   6  -2   4   78.89   11.60
  -6   2  -4   62.59    7.20
   6   2   4   66.59   11.10
  -6   2  -4   75.99    9.20
  -7  -2  -4   23.90    6.00
  -7  -2  -4   30.70    5.90
   7  -2   4   29.60    8.70
  -7  -2  -4   16.60    3.70
   7   2   4   23.70    6.90
  -7   2  -4   19.60    4.10
  -7   2  -4   19.80    6.30
  -7   2  -4   34.20    9.10
  -7   2  -4   21.80    3.90
   7   2   4   29.30    8.30
   8  -2   4   53.09   12.00
  -8  -2  -4   35.90    6.50
  -8  -2  -4   66.79    9.70
   8   2   4   33.50    8.00
  -8   2  -4   46.80    7.30
  -8   2  -4   44.70    6.40
   8   2   4   50.89   11.80
  -8   2  -4   45.10    9.40
  -9  -2  -4   18.50    4.50
  -9   2  -4   25.10    4.90
  -9   2  -4   36.30   12.40
   9   2   4   29.90   14.30
  -9   2  -4   23.00    4.70
 -10   2  -4    5.60    4.00
 -11   2  -4   20.10    4.00
 -11  -3   4   11.50    3.70
  11  -3  -4   13.90    7.80
 -11   3   4   21.10    4.10
  11   3  -4   12.60    6.10
 -10  -3   4   19.80    4.70
  10  -3  -4   15.60    9.40
 -10   3   4   24.80    4.70
  10   3  -4   19.30    8.50
  -9  -3   4   -2.00    4.30
   9  -3  -4   -0.80    8.40
  -9   3   4    3.50    4.30
   9   3  -4    8.40    9.60
  -8  -3   4    9.90    5.00
  -8  -3   4   16.20    7.20
   8  -3  -4   10.60    6.80
   8   3  -4    5.60    9.30
   8   3  -4   23.40    8.30
  -8   3   4   17.90    4.60
  -8   3   4    1.50    6.90
   7  -3  -4   83.59    9.00
  -7  -3   4   88.49   10.00
  -7  -3   4   80.29   10.30
   7   3  -4  104.19   13.20
  -7   3   4   79.09    7.80
  -7   3   4   92.59   10.90
   7   3  -4   85.39   10.40
  -7   3   4   62.69   10.10
  -6  -3   4   13.70    4.90
   6  -3  -4   17.90    4.00
  -6   3   4   17.50    5.60
  -6   3   4    8.30    4.50
   6   3  -4   10.80    4.40
   6   3  -4   12.30    7.50
  -5  -3   4   76.59    8.70
  -5   3   4   70.39    8.50
   5   3  -4   67.19    7.50
  -5   3   4   73.89    7.90
  -4  -3   4   23.90    7.30
   4  -3  -4   26.10    8.40
  -4  -3   4   30.40    5.70
  -4   3   4   30.90    5.90
  -4   3   4   23.40    5.60
   4   3  -4   26.90    4.70
  -4   3   4   16.50    7.90
   4   3  -4   28.10    8.90
  -3  -3   4   11.20    5.10
   3  -3  -4   11.10    5.40
  -3  -3   4   12.60    6.10
  -3  -3   4   15.40    3.80
   3   3  -4   18.10    6.40
  -3   3   4   14.60   11.10
   3   3  -4   13.80    3.40
  -3   3   4   12.80    3.40
  -3   3   4   17.50    4.20
  -3   3   4   18.50    5.70
   3   3  -4   10.50    8.30
  -2  -3   4  225.88   17.50
   2  -3  -4  215.78   17.00
  -2  -3   4  214.28   15.30
   2  -3  -4  234.88   17.80
  -2  -3   4  218.68   18.00
   2   3  -4  224.38   19.70
   2   3  -4  221.48   15.30
   2   3  -4  238.28   18.20
  -2   3   4  223.88   18.20
  -2   3   4  225.78   17.40
  -2   3   4  229.08   15.50
  -1  -3   4  143.79   12.10
   1  -3  -4  147.09   10.60
   1  -3  -4  138.39   11.60
   1  -3  -4  140.49   10.10
  -1  -3   4  148.09   11.30
  -1  -3   4  132.79    9.60
   1   3  -4  134.99   12.00
   1   3  -4  135.39    9.10
   1   3  -4  128.19   11.90
   1   3  -4  125.49    9.60
  -1   3   4  132.19   11.30
  -1   3   4  143.69   11.50
  -1   3   4  131.89    9.60
   0  -3   4  377.16   27.70
   0  -3   4  358.76   25.30
   0  -3  -4  398.96   27.10
   0  -3  -4  374.86   25.20
   0  -3  -4  404.66   25.90
   0  -3   4  413.56   26.80
   0   3  -4  382.06   25.30
   0   3   4  373.96   25.30
   0   3   4  402.16   25.60
   0   3  -4  372.36   27.50
   0   3   4  421.86   27.00
   0   3  -4  385.66   25.60
   0   3  -4  363.06   26.00
   0   3   4  424.16   25.50
   1  -3   4  372.76   24.20
  -1  -3  -4  311.47   24.80
   1  -3   4  350.86   23.30
  -1  -3  -4  345.77   25.10
   1  -3   4  386.96   26.60
   1  -3   4  356.46   26.00
  -1  -3  -4  356.16   24.10
   1   3   4  346.87   23.30
  -1   3  -4  345.57   23.30
   1   3   4  398.66   23.90
  -1   3  -4  353.26   22.90
  -1   3  -4  335.67   23.50
   2  -3   4   86.09    6.40
   2  -3   4   85.39    9.80
  -2  -3  -4   80.89   10.10
  -2  -3  -4   67.79    8.20
   2  -3   4   78.49    9.90
   2  -3   4   77.59    6.30
  -2   3  -4   77.19    7.00
   2   3   4   77.49    6.70
   2   3   4   83.79    7.40
   2   3   4   80.09    7.60
  -2   3  -4   67.19    5.70
   3  -3   4  341.47   28.50
  -3  -3  -4  356.06   23.10
   3  -3   4  375.66   23.10
   3  -3   4  347.57   23.30
  -3  -3  -4  353.46   23.60
  -3  -3  -4  385.56   26.10
  -3   3  -4  270.57   23.30
  -3   3  -4  317.87   23.40
   3   3   4  335.47   26.20
   3   3   4  320.57   23.90
   3   3   4  331.97   25.50
   4  -3   4   10.30    5.90
   4  -3   4    6.70    5.40
  -4  -3  -4    8.80    5.20
  -4  -3  -4    3.50    5.80
  -4  -3  -4   14.40    4.30
   4  -3   4   -0.40   11.00
  -4  -3  -4   13.00    4.50
   4   3   4    4.90    6.10
  -4   3  -4    7.70    4.90
  -4   3  -4   10.40    3.30
   4   3   4   -4.20    7.80
  -4   3  -4    8.60    4.50
  -5  -3  -4   48.70    6.90
   5  -3   4   52.99    9.40
  -5  -3  -4   60.59    6.70
   5   3   4   31.00    7.80
  -5   3  -4   57.19    9.20
  -5   3  -4   52.79    7.80
  -5   3  -4   53.99    5.70
   5   3   4   38.20   21.60
   6  -3   4   36.20    8.00
  -6  -3  -4   34.50    6.10
  -6  -3  -4   36.30    6.90
  -6   3  -4   48.40    5.90
   6   3   4   19.40    7.30
  -6   3  -4   39.30    4.90
  -6   3  -4   36.00    6.60
  -7  -3  -4  133.99   12.10
  -7  -3  -4  163.58   14.00
   7  -3   4  175.58   16.30
  -7  -3  -4  134.79   10.70
  -7   3  -4  128.79   11.00
   7   3   4  114.49   14.00
  -7   3  -4  158.08   14.20
   7   3   4  135.99   15.60
  -7   3  -4  134.79   10.80
  -8  -3  -4   20.30    6.80
  -8  -3  -4   10.20    5.40
  -8   3  -4   16.70    7.80
  -8   3  -4   15.10    4.50
  -8   3  -4   14.00    4.20
   8   3   4    6.90    9.40
  -9  -3  -4   39.10    7.00
   9   3   4   51.39    9.10
  -9   3  -4   43.10    7.10
  -9   3  -4   42.60    6.70
 -10   3  -4    7.10    3.90
 -10   3  -4    0.90    5.60
 -11   3  -4    3.40    3.40
  11  -4  -4   16.90    9.00
 -11  -4   4   10.50    3.40
 -11   4   4   15.30    3.80
  11   4  -4   12.30    5.80
  10  -4  -4   28.40    9.40
 -10  -4   4   42.60    6.00
  10   4  -4   29.00    8.10
 -10   4   4   31.40    5.20
  -9  -4   4    3.20    4.50
   9  -4  -4   11.70    7.90
   9   4  -4   11.80    9.70
  -9   4   4    9.20    4.80
   8  -4  -4   70.39    9.80
  -8  -4   4   78.49   11.50
  -8  -4   4   68.89    9.00
   8   4  -4   80.69   12.20
  -8   4   4   84.89   12.30
   8   4  -4   81.59   14.40
  -8   4   4   68.79    7.90
   7  -4  -4  284.97   20.60
  -7  -4   4  313.07   22.70
  -7  -4   4  278.37   21.40
   7   4  -4  296.57   24.00
   7   4  -4  291.57   22.70
  -7   4   4  310.47   20.70
  -7   4   4  296.77   23.00
  -7   4   4  290.57   20.30
  -6  -4   4   34.80    6.60
  -6  -4   4   43.00    6.30
  -6   4   4   28.60    7.90
   6   4  -4   39.60    6.70
  -6   4   4   29.40    6.60
  -6   4   4   38.70    5.10
   6   4  -4   42.70    8.50
  -5  -4   4  364.16   23.00
  -5   4   4  306.67   22.60
   5   4  -4  313.97   22.30
  -5   4   4  286.77   22.80
   4  -4  -4    3.30    6.90
  -4  -4   4   -1.90    4.30
  -4   4   4    5.80    4.10
   4   4  -4    9.60    7.80
   4   4  -4   -3.00    3.30
  -4   4   4    2.70    4.50
   3  -4  -4  411.06   31.80
  -3  -4   4  449.66   32.00
  -3  -4   4  440.66   28.90
   3   4  -4  395.56   28.60
  -3   4   4  435.56   29.00
  -3   4   4  436.96   29.80
   3   4  -4  426.86   32.70
  -3   4   4  439.46   32.40
  -3   4   4  445.26   32.90
  -2  -4   4    8.70    5.00
  -2  -4   4    7.20    3.10
   2  -4  -4   12.80    4.80
  -2  -4   4    8.80    4.90
   2  -4  -4    7.70    3.80
   2   4  -4   -1.80    6.20
   2   4  -4    6.10    4.60
  -2   4   4    5.90    4.60
   2   4  -4   10.00    2.90
  -2   4   4    6.10    4.40
  -2   4   4   11.30    3.40
   1  -4  -4   26.20    4.40
   1  -4  -4   32.20    4.30
  -1  -4   4   24.90    3.90
   1  -4  -4   33.10    5.90
  -1  -4   4   32.90    6.10
  -1  -4   4   25.40    5.50
  -1   4   4   25.20    4.30
   1   4  -4   27.50    5.70
   1   4  -4   31.50    5.40
  -1   4   4   29.30    5.50
  -1   4   4   31.50    3.90
   1   4  -4   26.60    3.60
   0  -4  -4  267.67   18.40
   0  -4   4  263.47   20.40
   0  -4   4  267.77   20.50
   0  -4  -4  257.37   20.00
   0   4   4  261.07   17.90
   0   4  -4  264.17   17.90
   0   4   4  297.67   20.20
   0   4  -4  262.47   17.70
   0   4  -4  278.97   17.80
   0   4   4  268.57   17.50
   0   4  -4  228.08   20.00
   1  -4   4    9.00    4.80
   1  -4   4    4.80    3.40
   1  -4   4    5.80    4.40
  -1  -4  -4    4.10    3.60
  -1  -4  -4   12.40    4.40
   1  -4   4    9.20    2.30
  -1  -4  -4    8.20    3.60
   1   4   4    8.40    2.60
  -1   4  -4    8.40    2.30
  -1   4  -4    9.80    2.80
  -1   4  -4    4.20    2.00
  -2  -4  -4  117.59   11.60
   2  -4   4  128.79    9.60
  -2  -4  -4  128.69   14.00
   2  -4   4  142.09   14.10
   2  -4   4  120.39    9.20
   2  -4   4  114.79   12.80
  -2  -4  -4  102.59   11.50
   2   4   4  126.49    9.60
  -2   4  -4  104.09    8.50
  -2   4  -4  130.09   10.00
   2   4   4  130.19    9.90
   3  -4   4   48.00    6.10
  -3  -4  -4   48.60   10.30
  -3  -4  -4   27.80    6.70
  -3  -4  -4   49.50    6.40
  -3  -4  -4   54.39    8.30
   3  -4   4   42.90   10.80
   3  -4   4   42.90    6.10
  -3   4  -4   34.40    4.70
   3   4   4   42.60    6.30
  -3   4  -4   36.90    6.30
   3   4   4   45.70    7.10
  -3   4  -4   47.80   10.10
   4  -4   4  257.67   17.90
  -4  -4  -4  242.48   17.40
   4  -4   4  211.48   18.70
  -4  -4  -4  262.17   21.50
  -4  -4  -4  251.57   17.50
  -4  -4  -4  274.67   19.70
  -4   4  -4  239.08   16.50
  -4   4  -4  241.68   19.20
  -4   4  -4  214.98   18.10
   4   4   4  205.08   18.50
  -5  -4  -4    4.70    3.80
  -5  -4  -4    6.80    4.00
   5  -4   4   13.60    7.20
   5   4   4    4.50    5.30
  -5   4  -4    1.90    4.10
  -5   4  -4   -0.10    8.00
  -5   4  -4    4.40    3.20
   5   4   4   -0.80   10.80
  -6  -4  -4   39.30    7.50
   6  -4   4   53.69    9.30
  -6  -4  -4   31.80    5.90
  -6   4  -4   41.10    5.80
   6   4   4   33.20    8.10
  -6   4  -4   48.40    6.40
  -6   4  -4   41.50    5.00
  -6   4  -4   26.30    6.50
   7  -4   4   42.30   12.20
  -7  -4  -4   18.60    5.90
   7   4   4   18.60    6.40
  -7   4  -4   20.70    4.00
  -7   4  -4   15.20    6.40
   7   4   4   23.40    8.30
   7   4   4   19.40    6.40
  -7   4  -4   16.60    4.20
  -8  -4  -4   62.59    8.60
   8   4   4   67.79   12.80
   8   4   4   70.99   10.20
  -8   4  -4   72.99    7.50
  -8   4  -4   59.89    8.20
  -8   4  -4   85.79   13.90
   9   4   4    1.00    5.80
  -9   4  -4    4.40    4.10
  -9   4  -4    2.10    3.80
 -10   4  -4   -4.40    3.80
 -10   4  -4    0.50    3.50
 -11   4  -4    7.40    3.30
 -11  -5   4   25.10    4.30
  11  -5  -4   38.10    8.00
  11   5  -4   36.00    7.50
 -11   5   4   44.50    6.00
 -10  -5   4   -3.30    3.40
  10  -5  -4   10.20    8.50
  10   5  -4   -5.10    6.50
 -10   5   4    0.80    4.80
   9  -5  -4   12.80    7.40
  -9  -5   4   21.50    4.80
   9   5  -4   26.80    8.50
  -9   5   4   20.20    4.50
  -8  -5   4   23.90    8.00
  -8  -5   4   28.40    5.50
   8  -5  -4   22.70    6.60
  -8   5   4   21.40    4.70
   8   5  -4   15.10    9.50
  -8   5   4   33.10    9.00
  -8   5   4   21.50    5.60
   8   5  -4   40.40   10.00
   7  -5  -4   16.60    5.20
  -7  -5   4   26.00    5.90
  -7  -5   4   18.10    6.30
  -7   5   4   20.60    4.90
  -7   5   4   25.80    7.20
   7   5  -4   26.20    9.00
   7   5  -4   15.00    5.00
  -7   5   4   22.50    4.30
  -6  -5   4   57.49    8.40
  -6  -5   4   63.99    8.30
  -6   5   4   56.49    6.10
   6   5  -4   58.69    8.20
  -6   5   4   51.09    8.40
   6   5  -4   66.09    7.00
   6   5  -4   73.99   10.80
  -6   5   4   49.00    6.80
  -6   5   4   50.69    6.80
  -6   5   4   54.59    9.00
   5   5  -4    0.80    3.30
  -5   5   4    2.00    4.00
  -4  -5   4    4.90    4.30
   4  -5  -4    4.70    7.00
  -4   5   4   -1.50    4.60
  -4   5   4    3.50    3.90
   4   5  -4    6.10    3.70
  -3  -5   4   25.40    5.40
   3  -5  -4   26.00    8.00
  -3  -5   4   29.40    7.70
  -3   5   4   38.50    6.40
   3   5  -4   24.50    8.30
   3   5  -4   28.50    5.00
  -3   5   4   31.50    5.40
  -3   5   4   29.40    8.80
  -3   5   4   34.30    7.60
  -2  -5   4   34.70    5.40
  -2  -5   4   37.90    7.50
   2  -5  -4   47.70    6.80
  -2  -5   4   41.40    8.30
   2   5  -4   38.70    5.60
  -2   5   4   39.20    8.00
   2   5  -4   31.60    8.60
   2   5  -4   31.40    7.60
  -2   5   4   21.00    5.90
  -2   5   4   36.50    5.60
  -1  -5   4   10.60    6.50
   1  -5  -4   16.00    5.30
  -1  -5   4   10.40    5.10
   1  -5  -4   17.00    4.10
   1  -5  -4   18.30    3.80
  -1  -5   4   14.50    4.10
   1   5  -4   19.60    3.70
   1   5  -4   16.10    2.50
  -1   5   4   13.10    3.90
   1   5  -4   21.80    6.00
   1   5  -4   12.40    5.20
  -1   5   4   16.50    5.20
  -1   5   4   16.40    3.70
   0  -5  -4  555.54   39.10
   0  -5   4  525.15   37.70
   0  -5   4  569.84   39.50
   0  -5  -4  588.74   37.00
   0  -5  -4  548.95   39.00
   0  -5   4  578.64   40.10
   0   5  -4  553.24   36.10
   0   5  -4  511.75   36.20
   0   5   4  570.14   36.50
   0   5  -4  569.64   36.40
   0   5   4  552.74   35.90
   1  -5   4  406.16   27.90
  -1  -5  -4  369.66   28.40
   1  -5   4  362.36   28.50
   1  -5   4  413.16   29.50
   1  -5   4  367.36   25.90
  -1  -5  -4  410.16   26.10
   1   5   4  358.76   24.70
   1   5   4  378.66   25.10
  -1   5  -4  384.06   25.20
  -1   5  -4  383.56   24.90
  -1   5  -4  311.97   24.60
   2  -5   4  206.68   15.90
  -2  -5  -4  197.88   21.40
  -2  -5  -4  209.68   17.20
   2  -5   4  213.08   17.40
   2  -5   4  199.98   14.90
   2  -5   4  182.28   19.50
  -2   5  -4  208.98   15.70
   2   5   4  216.98   15.40
   2   5   4  218.08   15.20
   3  -5   4  201.68   22.60
  -3  -5  -4  256.37   24.10
   3  -5   4  240.88   16.30
   3  -5   4  237.78   17.50
  -3   5  -4  229.88   17.50
  -3   5  -4  200.18   15.70
   3   5   4  242.88   17.20
  -3   5  -4  231.38   18.40
  -4  -5  -4  426.76   27.60
  -4  -5  -4  419.66   27.50
   4  -5   4  386.96   29.30
  -4   5  -4  400.56   26.60
   4   5   4  379.06   29.10
   4   5   4  413.16   28.30
  -4   5  -4  351.26   28.00
  -4   5  -4  405.46   29.70
   5  -5   4   58.09    9.60
  -5  -5  -4   56.49    7.20
  -5  -5  -4   48.60    6.90
  -5   5  -4   58.99    6.40
  -5   5  -4   49.00    8.10
   5   5   4   38.00    7.70
  -6  -5  -4    3.70    4.70
   6  -5   4    4.60    7.40
  -6  -5  -4    6.70    5.20
   6   5   4   -2.00    5.30
  -6   5  -4    6.90    4.90
  -6   5  -4    0.00    3.40
   6   5   4   -5.10    5.50
   6   5   4   -6.00    5.20
  -6   5  -4    7.50    2.80
  -7  -5  -4  140.49   14.20
  -7   5  -4  138.69   14.70
  -7   5  -4  142.79   10.70
   7   5   4   98.59   15.30
   7   5   4  138.29   12.80
   7   5   4  144.99   13.10
  -7   5  -4  129.59   11.10
  -8  -5  -4   10.50    7.00
  -8  -5  -4    1.90    3.10
  -8   5  -4   -1.10    4.10
  -8   5  -4    6.40    8.30
   8   5   4   -1.80    9.10
  -8   5  -4    6.90    3.70
   8   5   4    8.40    6.20
  -9   5  -4    6.90    4.50
  -9   5  -4    1.30    3.60
   9   5   4    9.30    5.70
  10   5   4   10.50    5.50
 -10   5  -4    7.60    3.90
 -10   5  -4    4.30    4.50
  11  -6  -4    9.80    7.10
  11   6  -4   11.80    4.80
 -11   6   4   10.20    3.00
 -10  -6   4   24.20    4.10
  10  -6  -4   23.10    8.50
  10   6  -4   30.90    7.00
   9  -6  -4   20.20    7.20
  -9  -6   4   13.60    4.10
   9   6  -4   22.40    7.80
  -9   6   4   24.70    4.30
  -9   6   4   15.70    4.50
   8  -6  -4   -1.10    5.60
  -8  -6   4    0.60    4.60
  -8  -6   4    8.70    7.80
  -8   6   4    3.00    5.20
   8   6  -4    3.50    8.30
   8   6  -4   -1.90    9.90
  -8   6   4    4.80    7.90
   8   6  -4    5.80    4.90
  -8   6   4    1.50    3.60
   7  -6  -4   22.90    5.60
  -7  -6   4   23.00    6.00
  -7  -6   4    8.40    6.80
  -7   6   4   15.10    7.50
  -7   6   4   27.30    5.70
   7   6  -4   28.60    8.80
   7   6  -4   41.60    6.90
  -7   6   4   23.80    5.20
   7   6  -4   33.80    8.20
  -6  -6   4  131.29   12.30
  -6  -6   4  137.79   13.10
  -6   6   4  124.69   11.00
  -6   6   4  116.99   13.40
   6   6  -4  144.79   12.90
   6   6  -4  151.28   11.10
  -6   6   4  141.39   11.20
   6   6  -4  137.99   14.60
  -6   6   4  152.98   10.60
  -6   6   4  121.89   13.70
  -5  -6   4   21.10    5.80
   5   6  -4   26.50    6.40
  -5   6   4   21.60    4.10
  -5   6   4   16.30    5.90
  -5   6   4   30.10    6.20
  -5   6   4   36.30    6.00
   5   6  -4   21.70    4.90
  -4  -6   4  344.97   23.20
  -4   6   4  312.67   23.40
   4   6  -4  308.57   22.80
  -4   6   4  333.57   23.60
  -3  -6   4  380.36   24.60
   3  -6  -4  363.26   27.80
   3   6  -4  334.27   23.90
  -3   6   4  342.47   24.50
   3   6  -4  339.97   28.90
  -3   6   4  364.96   24.60
  -3   6   4  268.47   27.10
   2  -6  -4  -13.90    4.60
   2  -6  -4   -5.00    4.30
  -2  -6   4   -2.80   10.50
  -2   6   4    6.90    4.40
   2   6  -4    2.20    6.20
  -2   6   4    1.70    4.80
   2   6  -4    1.40    3.40
  -2   6   4    1.70    6.50
   1  -6  -4   37.60    6.10
  -1  -6   4   41.90    6.60
  -1  -6   4   45.60   10.10
  -1  -6   4   25.10    7.00
   1  -6  -4   35.60    6.80
   1   6  -4   33.40    4.30
  -1   6   4   46.50    9.10
   1   6  -4   35.00    8.60
  -1   6   4   32.60    5.80
   0  -6   4  648.64   52.19
   0  -6   4  816.52   54.29
   0  -6  -4  805.42   49.70
   0  -6   4  743.33   50.99
   0  -6  -4  712.33   52.49
   0   6  -4  668.23   48.70
   0   6  -4  795.12   48.90
   0   6   4  769.12   49.10
   0   6  -4  768.42   48.60
   0   6   4  753.62   48.20
   1  -6   4  351.36   25.90
   1  -6   4  300.77   22.80
  -1  -6  -4  341.27   22.70
   1  -6   4  286.97   25.40
  -1   6  -4  320.57   21.20
  -1   6  -4  311.27   21.40
  -1   6  -4  271.37   21.00
   1   6   4  302.37   20.90
   2  -6   4   16.00    5.20
   2  -6   4   20.70    7.30
  -2  -6  -4   34.60   10.60
  -2  -6  -4   20.90    7.10
   2  -6   4    6.30    7.10
   2   6   4   15.10    5.10
  -2   6  -4   16.40    3.70
   2   6   4   23.60    4.50
  -2   6  -4   23.10    5.10
   3  -6   4  806.32   54.99
   3  -6   4  845.92   58.19
   3  -6   4  833.82   56.89
  -3   6  -4  868.91   56.19
   3   6   4  922.61   55.89
  -3   6  -4  802.92   54.79
   3   6   4  859.31   55.79
   4  -6   4    7.40    3.90
  -4  -6  -4   11.90    5.20
  -4  -6  -4   10.00    4.70
   4   6   4    8.70    4.70
  -4   6  -4    3.10    8.60
  -4   6  -4   10.90    3.50
  -4   6  -4    8.20    4.50
   5  -6   4    9.80    7.00
  -5  -6  -4    2.60    4.80
  -5  -6  -4    3.60    4.20
   5   6   4    7.20    5.00
  -5   6  -4    4.40    2.70
  -5   6  -4    1.80    3.70
   5   6   4   14.00    4.90
  -5   6  -4    5.30    3.70
  -5   6  -4    2.10    4.80
  -6  -6  -4   84.29    9.20
   6   6   4   44.00    9.80
   6   6   4   57.79    9.90
  -6   6  -4   74.79    6.80
  -6   6  -4   71.99   10.20
  -6   6  -4   77.79    8.10
   6   6   4   62.39    9.50
  -7  -6  -4    0.60    5.80
  -7   6  -4    3.20    3.40
   7   6   4   10.20    7.80
   7   6   4   -4.30    7.20
  -7   6  -4   -6.20    3.90
  -7   6  -4   -9.70    6.20
   7   6   4   -3.90   10.80
  -8   6  -4   84.49   13.50
   8   6   4   91.39   15.90
  -8   6  -4   89.49    8.30
   8   6   4   73.19   10.40
  -8   6  -4   87.49    9.10
  -9  -6  -4   12.00    3.60
   9   6   4   27.00    6.10
  -9   6  -4    7.50    4.60
  -9   6  -4   11.70    3.80
 -10   6  -4    6.50    3.40
  10   6   4    4.90    5.10
 -10   6  -4    5.60    3.90
 -11   6  -4   15.20    3.20
 -11   7   4    0.10    2.70
  11   7  -4   10.90    4.30
  10  -7  -4   16.60    7.70
 -10   7   4    9.40    3.30
  10   7  -4   18.10    6.20
   9  -7  -4    5.80    6.70
  -9  -7   4   -6.30    5.00
   9   7  -4    7.60    7.00
  -9   7   4   -1.80    3.60
  -9   7   4    8.80    4.20
   8  -7  -4   39.30    7.10
   8   7  -4   25.50    8.40
  -8   7   4   19.00    5.70
   8   7  -4   24.80    8.70
  -8   7   4   21.70    8.70
  -7  -7   4   -1.00    5.10
  -7  -7   4    4.00    6.90
  -7   7   4   14.40    3.80
   7   7  -4    9.20    8.10
   7   7  -4   12.10    7.40
  -7   7   4   13.20    5.00
   7   7  -4    8.40    4.70
  -7   7   4   15.80    8.30
  -6  -7   4   48.70    9.00
  -6  -7   4   50.69   10.60
   6   7  -4   71.09   13.60
  -6   7   4   53.89   10.70
  -6   7   4   58.89    7.60
  -6   7   4   74.09    6.90
   6   7  -4   71.09   11.30
  -6   7   4   59.69    7.50
   6   7  -4   69.69    7.70
  -5  -7   4   28.00    6.70
  -5  -7   4   32.80    8.40
  -5   7   4   36.60    7.60
  -5   7   4   34.10    5.50
  -5   7   4   29.10    7.10
   5   7  -4   37.30    6.40
   5   7  -4   35.30    5.80
  -5   7   4   34.10    4.80
   5   7  -4   35.30    6.60
  -4  -7   4   24.40    5.50
  -4   7   4   24.10    5.80
  -4   7   4   11.20    5.40
   4   7  -4   27.60    5.20
  -3  -7   4   25.30    5.70
   3  -7  -4   36.80    8.30
   3   7  -4   22.20    4.80
  -3   7   4   26.90    6.00
   2  -7  -4  214.88   17.20
  -2  -7   4  226.18   16.90
   2  -7  -4  207.48   17.70
  -2   7   4  213.38   19.10
  -2   7   4  242.58   17.00
   2   7  -4  204.68   21.40
   2   7  -4  212.18   16.10
  -1  -7   4   11.60    5.60
  -1  -7   4   31.70   11.10
   1  -7  -4   10.50    4.80
  -1   7   4    9.80    4.70
   1   7  -4    9.90    4.00
   1   7  -4   10.10    2.90
   0  -7   4    9.70    9.20
   0  -7   4   29.30   10.60
   0  -7  -4   15.60    5.30
   0   7  -4   11.40    4.40
   0   7  -4   19.40    4.00
   0   7   4   20.20    5.10
   0   7   4   20.80    3.40
   0   7  -4   23.00    4.40
   1  -7   4  545.75   41.30
  -1  -7  -4  581.54   37.10
   1   7   4  538.85   35.50
  -1   7  -4  550.24   35.80
   1   7   4  535.25   36.20
  -1   7  -4  494.25   35.80
   2  -7   4  219.08   21.20
  -2  -7  -4  221.18   18.30
  -2   7  -4  229.58   17.00
   2   7   4  233.08   16.20
  -2   7  -4  201.48   15.70
   2   7   4  220.18   16.70
   3  -7   4  515.95   36.00
   3  -7   4  485.55   40.20
   3   7   4  580.64   36.80
   3   7   4  544.45   37.00
  -3   7  -4  555.24   36.00
  -3   7  -4  553.54   37.30
  -4  -7  -4   10.50    5.70
  -4  -7  -4   18.60    5.20
   4  -7   4   17.30    4.40
  -4   7  -4   11.10    3.60
  -4   7  -4    5.70    5.00
   4   7   4   10.10    5.00
  -5  -7  -4   21.60    5.90
  -5   7  -4    8.20    5.70
  -5   7  -4    7.90    3.00
  -5   7  -4   13.10    4.40
   5   7   4    2.00    5.10
   5   7   4   16.80    5.40
   5   7   4   12.90    7.60
  -6  -7  -4   25.10    6.70
  -6   7  -4   31.50    7.90
   6   7   4   29.90    7.00
  -6   7  -4   41.60    5.50
   6   7   4   22.30    8.40
  -6   7  -4   36.80    5.40
   6   7   4   22.30    6.40
  -7  -7  -4   43.70    8.40
  -7   7  -4   39.90    5.80
   7   7   4   39.00   11.30
   7   7   4   32.10    7.90
  -7   7  -4   43.50    9.80
   7   7   4   52.69    9.30
  -7   7  -4   46.30    6.20
  -8   7  -4    6.20    4.30
  -8   7  -4    0.50    6.50
   8   7   4   14.10    9.90
  -9  -7  -4    5.30    4.30
  -9   7  -4   17.70    4.00
  -9   7  -4   16.70    4.80
 -10   7  -4   14.50    3.70
 -10   7  -4   16.40    4.10
  10   7   4   17.90    4.70
  10  -8  -4   -0.60    6.70
 -10   8   4    4.50    2.80
  10   8  -4    9.70    5.40
   9  -8  -4   11.60    7.50
  -9   8   4   18.40    5.00
  -9   8   4   17.10    3.60
   9   8  -4   15.70    7.10
   9   8  -4   12.30    6.70
   8  -8  -4   42.50    7.50
   8   8  -4   35.50    8.20
   8   8  -4   32.70    6.00
  -8   8   4   42.00    6.90
  -8   8   4   40.00    5.60
  -7  -8   4    7.00    5.20
  -7  -8   4   14.50    7.90
   7   8  -4   -2.20    7.80
  -7   8   4   -1.60    4.70
   7   8  -4   21.20    8.10
   7   8  -4    4.50    4.40
  -7   8   4    3.20    3.60
  -7   8   4    3.00    8.00
  -6  -8   4   71.89   10.00
  -6  -8   4   87.69   11.30
   6   8  -4   93.89   11.30
  -6   8   4   89.59    9.30
  -6   8   4   83.69    7.90
   6   8  -4   76.09   11.90
   6   8  -4   80.19   10.20
  -6   8   4   77.09   11.70
  -6   8   4   76.99    8.70
  -5  -8   4   10.80    5.80
  -5  -8   4    6.40    5.70
  -5   8   4    3.60    3.70
  -5   8   4    5.30    3.60
   5   8  -4   11.70    4.10
   5   8  -4   10.60    4.80
   5   8  -4   11.60    5.60
  -4  -8   4   13.80    5.40
   4   8  -4    8.80    4.30
  -4   8   4    5.80    5.40
   4   8  -4   10.80    4.60
  -4   8   4    5.40    4.30
   3  -8  -4  400.76   28.50
  -3  -8   4  416.06   29.80
   3   8  -4  352.76   27.10
  -3   8   4  407.76   28.10
  -2  -8   4  141.29   12.30
   2  -8  -4  124.89   12.10
   2   8  -4  119.59   10.90
  -2   8   4  141.99   12.20
   1  -8  -4    2.90    4.20
  -1  -8   4    5.40    5.50
  -1  -8   4   -9.10    7.10
  -1   8   4    6.10    4.50
   1   8  -4    5.20    3.40
   0  -8  -4  160.08   13.00
   0  -8   4  107.59   16.20
   0  -8   4  138.49   19.50
   0   8  -4  145.79   11.40
   0   8  -4  125.49   11.80
   0   8  -4  153.58   11.80
   0   8   4  145.29   10.60
   0   8   4  161.98   12.60
   1  -8   4   31.60   12.00
  -1  -8  -4   33.20    6.80
  -1   8  -4   32.00    5.30
   1   8   4   26.60    6.00
  -1   8  -4   34.60    5.50
   1   8   4   37.00    5.80
  -1   8  -4   30.90    5.30
   2  -8   4  182.58   21.70
  -2  -8  -4  197.48   16.60
  -2   8  -4  189.18   15.10
   2   8   4  192.38   14.90
  -2   8  -4  172.48   14.10
   2   8   4  189.78   14.20
   3  -8   4  417.66   29.90
   3   8   4  466.85   30.90
  -3   8  -4  457.75   30.10
   3   8   4  458.95   31.40
  -3   8  -4  425.86   33.60
  -4  -8  -4  121.79   12.00
  -4  -8  -4   91.69   11.10
  -4   8  -4  110.99    9.40
   4   8   4   92.89   10.10
   4   8   4   97.29   10.60
  -4   8  -4  103.89   11.00
  -4   8  -4  102.19   11.50
   4   8   4   94.19    9.50
  -5  -8  -4   24.00    6.80
  -5   8  -4   20.70    4.10
  -5   8  -4   27.00    5.20
   5   8   4   37.40    6.40
  -5   8  -4   17.70    6.80
   5   8   4   24.60    5.80
   5   8   4   19.30    7.00
  -6  -8  -4  111.49   12.40
   6   8   4   86.69   14.50
  -6   8  -4  115.49   13.70
   6   8   4  114.69   15.50
   6   8   4  131.89   13.10
  -6   8  -4  109.09   10.90
  -6   8  -4  132.29    9.80
  -7  -8  -4   11.00    6.80
   7   8   4    6.40    6.90
   7   8   4  -15.60    9.50
  -7   8  -4    2.30    7.20
  -7   8  -4    5.40    3.50
   7   8   4    2.80    5.90
  -7   8  -4    6.40    4.40
   8   8   4    4.60    5.40
  -8   8  -4    1.10    3.40
   8   8   4    2.00    6.40
  -8   8  -4    2.80    4.40
  -9  -8  -4   -0.30    2.80
  -9   8  -4    3.60    6.00
  -9   8  -4    5.20    3.40
   9   8   4    9.30    5.00
 -10   8  -4   10.10    4.60
  10   8   4   11.70    4.20
  10  -9  -4   -8.60    7.70
  10   9  -4    5.10    4.60
 -10   9   4    2.30    2.70
   9  -9  -4   -0.10    5.80
  -9   9   4    1.50    2.80
  -9   9   4    0.20    3.90
   9   9  -4    2.40    5.80
   9   9  -4    1.00    5.70
   8  -9  -4   63.39    7.90
  -8   9   4   42.00    5.70
  -8   9   4   50.39    9.40
   8   9  -4   52.89    7.40
   8   9  -4   55.19    9.00
   7   9  -4   42.90    7.40
  -7   9   4   46.10    7.20
  -7   9   4   35.30    7.00
   7   9  -4   45.40    8.50
  -6  -9   4   13.40    7.60
   6  -9  -4   42.90   13.00
   6   9  -4    1.60    6.20
  -6   9   4   10.90    4.60
  -6   9   4   -2.00    7.70
   6   9  -4   11.00    6.70
   6   9  -4    5.60    4.30
  -6   9   4    5.20    4.30
   5  -9  -4   12.10    7.60
  -5  -9   4    8.00    6.50
   5   9  -4    8.70    3.90
  -5   9   4   -5.80    6.40
   5   9  -4    8.60    5.20
   5   9  -4    6.00    5.70
  -5   9   4   -1.30    3.70
  -4  -9   4  128.79   12.40
   4  -9  -4  125.19   13.90
  -4   9   4  112.89    9.60
   4   9  -4  124.99   11.10
  -4   9   4  118.09   13.70
   4   9  -4  127.39   10.20
   4   9  -4  111.89   11.50
  -4   9   4  119.69   10.00
  -3  -9   4    8.50    5.60
   3  -9  -4   -0.30    4.90
  -3   9   4    3.30    3.00
  -3   9   4    8.10    5.80
   3   9  -4    5.30    3.50
  -3   9   4    7.10    3.20
   3   9  -4    0.10    3.50
   3   9  -4    8.80    4.20
   2  -9  -4   71.69    9.40
  -2  -9   4   74.19   10.10
   2   9  -4   70.59    8.00
   2   9  -4   71.89    7.10
  -2   9   4   56.99    9.40
  -2   9   4   73.69    6.70
  -2   9   4   74.79    6.80
   1  -9  -4    8.10    4.60
  -1  -9   4   15.60    6.20
  -1   9   4   12.90    5.20
   1   9  -4   13.70    4.30
   0  -9  -4    5.00    4.50
   0   9  -4    8.70    4.10
   0   9   4    6.80    4.60
   0   9  -4    1.50    3.00
   0   9  -4    5.00    3.40
  -1  -9  -4   15.10    5.90
   1   9   4   20.70    5.60
  -1   9  -4   19.00    4.40
   1   9   4   27.40    4.60
  -1   9  -4   12.10    4.40
  -1   9  -4   22.00    4.90
  -2  -9  -4   -1.60    5.80
   2  -9   4    6.00    3.70
   2   9   4   -6.60    3.00
   2   9   4   -4.80    3.20
  -2   9  -4    1.80    3.60
   2   9   4    2.60    4.50
   2   9   4   -3.80    3.10
   3  -9   4   81.29    8.90
  -3  -9  -4   80.29   12.50
  -3   9  -4   75.29    8.30
  -3   9  -4  101.09   10.80
   3   9   4  104.29    9.40
  -3   9  -4  111.89    9.30
   3   9   4  100.79    9.80
  -3   9  -4   87.69    8.60
   3   9   4  100.39   10.00
  -4  -9  -4  150.88   14.30
  -4   9  -4  129.49   14.20
   4   9   4  143.19   12.60
  -4   9  -4  145.59   12.30
   4   9   4  159.58   13.90
   4   9   4  142.79   12.30
  -5  -9  -4  118.99   13.10
   5   9   4  116.39   11.40
   5   9   4  122.69   14.20
   5   9   4  116.29   12.10
  -5   9  -4  114.19   13.40
  -5   9  -4  105.89   11.00
  -5   9  -4  119.59    9.80
  -6  -9  -4   -3.60    6.00
   6   9   4    7.80    5.40
  -6   9  -4    2.10    4.50
  -6   9  -4    4.30    6.80
   6   9   4    9.90    6.60
   6   9   4    9.20    9.40
  -6   9  -4   -0.60    3.20
  -7   9  -4   -5.90    4.40
   7   9   4   -0.10    7.30
   7   9   4    1.30    7.00
  -7   9  -4    1.00    3.70
   8   9   4    3.30    5.20
   8   9   4    6.30    6.30
  -8   9  -4    4.20    3.40
  -8   9  -4    1.20    4.40
  -9  -9  -4    1.40    2.80
   9   9   4   -0.20    4.50
  -9   9  -4    6.60    3.20
  -9   9  -4    9.30    4.40
 -10   9  -4    8.90    3.40
 -10   9  -4    8.20    2.90
   9 -10  -4    1.70    6.40
   9  10  -4   -6.60    4.80
  -9  10   4   -1.00    4.60
   9  10  -4   -2.10    5.20
   8 -10  -4   11.00    6.50
   8  10  -4    2.60    5.20
   8  10  -4   12.00    6.10
  -8  10   4   -2.20    6.80
  -7  10   4   16.50    5.40
   7  10  -4    9.00    6.70
   7  10  -4   12.50    4.50
   6 -10  -4   41.60   14.40
  -6 -10   4   12.40    8.40
   6  10  -4    4.10    4.00
  -6  10   4   -9.50    8.00
   6  10  -4   11.70    6.50
   6  10  -4   -8.20    8.10
  -6  10   4    1.60    4.40
  -6  10   4    2.60    4.20
  -5 -10   4   18.80    7.80
   5 -10  -4   33.70   11.20
   5  10  -4   23.00    4.80
  -5  10   4   24.50    4.90
   5  10  -4   31.90    6.60
  -5  10   4   21.10    9.10
  -5  10   4   21.70    4.60
   5  10  -4   39.70    8.20
  -4 -10   4   41.40    8.30
   4 -10  -4   61.89   10.60
  -4  10   4   39.60    6.10
   4  10  -4   40.90    7.60
  -4  10   4   38.20    6.50
  -4  10   4   43.40    9.40
   4  10  -4   42.40    6.60
   4  10  -4   38.90    6.30
  -3 -10   4    1.10    6.60
   3 -10  -4    1.90    6.20
  -3  10   4   11.50    6.70
   3  10  -4    8.90    3.70
   3  10  -4    9.10    4.90
  -3  10   4    6.80    3.40
   3  10  -4    3.30    3.80
  -3  10   4    4.40    3.40
  -2 -10   4    4.80    6.10
   2 -10  -4    9.30    5.60
   2  10  -4    3.80    3.60
  -2  10   4   11.00    3.70
  -2  10   4    9.40    6.00
  -2  10   4    3.80    2.90
   2  10  -4    7.70    3.50
   2  10  -4   11.50    4.50
  -1 -10   4   -4.30    6.20
   1 -10  -4   -1.60    5.00
  -1  10   4   -3.90    4.70
   1  10  -4    1.00    3.20
  -1  10   4    2.10    3.00
   1  10  -4    2.60    3.10
   1  10  -4    1.00    3.50
   0 -10  -4    7.60    5.40
   0  10  -4    7.30    3.30
   0  10   4    5.60    2.60
   0  10   4   -0.60    4.50
   0  10  -4    1.30    3.60
   0  10  -4    4.10    4.40
   0  10   4    6.80    3.40
  -1 -10  -4   78.59   11.00
   1  10   4   92.89    8.80
  -1  10  -4   80.89    9.00
   1  10   4   91.59   10.80
   1  10   4   92.39    7.60
   1  10   4  102.59    8.40
  -1  10  -4   86.79    9.70
   1  10   4   66.09    9.10
  -1  10  -4   93.29    9.90
  -2 -10  -4    6.20    7.30
   2 -10   4   20.50    5.50
   2  10   4   32.80    5.50
  -2  10  -4   25.20    4.40
  -2  10  -4   23.50    4.30
   2  10   4   21.60    5.30
   2  10   4   26.50    4.60
   2  10   4   23.60    6.60
  -2  10  -4   20.20    6.30
  -2  10  -4   32.00    6.00
   2  10   4   20.80    4.70
  -3 -10  -4  170.28   18.80
  -3 -10  -4  181.18   18.50
  -3  10  -4  226.48   16.20
  -3  10  -4  185.88   15.00
  -3  10  -4  192.88   14.80
   3  10   4  188.38   15.70
   3  10   4  214.08   16.60
   3  10   4  217.58   15.40
  -3  10  -4  213.48   17.90
  -4 -10  -4   99.49   12.20
  -4  10  -4   78.79    9.10
   4  10   4   76.99   10.20
   4  10   4   74.59    9.30
  -4  10  -4   81.89   12.00
   4  10   4   99.19   11.80
  -4  10  -4   63.79    8.00
  -5 -10  -4   58.79    9.60
  -5  10  -4   43.30    9.70
   5  10   4   30.70    7.20
   5  10   4   33.30    6.60
   5  10   4   39.40    9.50
  -5  10  -4   34.80    6.00
  -5  10  -4   34.00    5.90
  -6 -10  -4   11.70    6.90
  -6  10  -4    8.90    3.70
   6  10   4    7.20    5.50
  -6  10  -4    1.50    4.40
   6  10   4   -6.20   10.00
  -6  10  -4    5.20    8.90
   6  10   4    2.10    6.40
  -7  10  -4    9.20    4.40
   7  10   4    7.10    5.60
  -7  10  -4   16.50    3.70
   7  10   4   13.20    6.70
   8  10   4    0.80    4.90
  -8  10  -4   10.20    4.10
  -8  10  -4   -4.40    4.00
  -9 -10  -4   23.20    3.70
   9  10   4   26.80    4.90
   9 -11  -4    3.80    5.80
   9  11  -4   -0.40    4.20
  -9  11   4    4.80    3.10
   9  11  -4   -1.70    5.40
   8 -11  -4   50.99    6.60
  -8  11   4   44.80    7.70
   8  11  -4   42.30    7.10
   8  11  -4   44.70    8.10
   7  11  -4    8.10    4.30
  -7  11   4   11.10    5.40
   7  11  -4    6.80    6.00
  -6  11   4    4.70    4.50
  -6  11   4    7.90    4.50
   6  11  -4   11.10    4.30
   6  11  -4   16.10    5.90
   5 -11  -4    3.50   11.90
  -5 -11   4   11.00    7.80
  -5  11   4    8.20    4.20
   5  11  -4  -12.30    7.00
   5  11  -4    2.00    3.90
   5  11  -4   -0.60    4.90
  -5  11   4    1.10    9.30
  -5  11   4    3.20    3.80
   4 -11  -4    4.50    8.80
  -4 -11   4    4.70    7.80
  -4  11   4    2.80    3.70
   4  11  -4   -6.90    4.20
   4  11  -4    1.20    3.80
  -4  11   4    2.00    8.60
  -4  11   4    3.80    3.60
   4  11  -4   -2.30    6.20
  -3 -11   4   -0.10    7.00
   3 -11  -4    3.50    6.70
  -3  11   4   -0.70    3.60
  -3  11   4    1.50    3.30
   3  11  -4    2.30    4.20
   3  11  -4    6.20    5.50
  -3  11   4   -1.10    7.00
   3  11  -4    2.40    4.10
   2 -11  -4   -0.10    6.20
  -2 -11   4    2.70    6.60
   2  11  -4    6.80    3.70
  -2  11   4    2.40    3.10
  -2  11   4    0.40    6.50
   2  11  -4    1.60    3.70
  -2  11   4    0.70    3.40
  -1 -11   4  152.88   16.00
   1 -11  -4  133.39   14.10
   1  11  -4  135.19   11.00
  -1  11   4  126.69   10.80
   1  11  -4  126.89   12.50
  -1  11   4  156.78   14.70
   1  11  -4  154.88   11.50
  -1  11   4  144.99   11.10
   0 -11  -4    7.90    6.20
   0  11  -4    3.70    4.60
   0  11  -4    5.80    3.50
   0  11  -4   -0.20    3.20
   0  11   4    3.30    3.50
   0  11   4    3.90    4.80
   0  11   4    0.30    2.60
   0  11   4   -5.00    5.60
  -1 -11  -4   59.09   11.60
   1  11   4   74.39    9.20
   1  11   4   79.19    7.30
  -1  11  -4   83.79    7.50
   1  11   4   82.59   11.00
  -1  11  -4   66.89    9.30
   1  11   4   68.39    7.70
  -1  11  -4   89.49    7.60
   2  11   4  378.86   25.40
  -2  11  -4  363.96   27.70
   2  11   4  362.56   26.40
  -2  11  -4  365.76   25.00
  -2  11  -4  396.56   26.90
   2  11   4  372.86   28.10
   2  11   4  391.96   24.90
  -2  11  -4  340.77   25.20
   2  11   4  349.77   26.30
  -3 -11  -4  269.87   26.20
  -3  11  -4  337.77   22.20
   3  11   4  345.27   24.30
   3  11   4  335.67   22.70
  -3  11  -4  334.77   25.90
  -3  11  -4  305.87   22.40
   3  11   4  290.27   26.50
  -4  11  -4  299.97   21.70
   4  11   4  289.67   22.40
  -4  11  -4  308.37   22.20
   4  11   4  293.17   23.30
  -4  11  -4  326.07   26.20
   4  11   4  370.66   25.60
  -5 -11  -4   71.99   12.80
  -5  11  -4   49.70    7.30
   5  11   4   82.39   13.40
  -5  11  -4   57.19    8.60
  -5  11  -4   97.09   14.30
   5  11   4   78.79   10.70
   5  11   4   62.29    8.90
   6  11   4    3.40    5.30
  -6  11  -4   -6.80    3.90
  -6  11  -4    2.10    3.60
   6  11   4    4.00    6.10
  -7  11  -4   -3.60    3.10
   7  11   4    4.10    6.10
  -7  11  -4    4.10    4.20
   7  11   4   -1.60    4.90
  -8 -11  -4   -1.20    2.60
  -8  11  -4    2.60    3.00
  -8  11  -4    3.50    4.00
   8  11   4   -1.10    4.40
  -9 -11  -4    3.50    2.40
  -9  11  -4    5.40    2.50
   9  11   4    2.40    3.60
  -9  11  -4    1.90    3.60
   8 -12  -4    8.90    4.50
  -8  12   4    1.70    4.40
   8  12  -4    6.30    4.70
   8  12  -4   14.30    6.00
   7 -12  -4   15.30    4.80
   7  12  -4   17.20    4.70
  -7  12   4    7.50    5.30
   7  12  -4   14.80    5.70
  -6  12   4    7.30    4.30
  -6  12   4   -4.70    4.20
   6  12  -4    1.10    5.20
   6  12  -4   -0.60    3.70
  -5  12   4    9.90    4.10
   5  12  -4    9.20    5.20
   5  12  -4   11.30    4.20
  -5  12   4    8.60    4.50
  -4 -12   4    3.50    8.40
   4 -12  -4   16.50   12.60
  -4  12   4   -3.60    3.30
   4  12  -4    1.70    4.00
  -4  12   4   -2.20    9.30
   4  12  -4   -2.90    6.70
   4  12  -4   -2.00    4.30
   3 -12  -4  110.59   15.80
  -3 -12   4  104.49   13.90
  -3  12   4   67.89    7.80
   3  12  -4   83.99   11.50
   3  12  -4   76.99    8.40
  -3  12   4   56.09    7.90
  -3  12   4   83.39   13.10
   3  12  -4   75.99    8.60
  -2 -12   4  251.47   20.70
   2 -12  -4  224.98   21.10
  -2  12   4  223.28   16.30
  -2  12   4  216.38   16.30
  -2  12   4  237.88   21.10
   2  12  -4  184.88   18.20
   2  12  -4  235.28   16.50
   2  12  -4  233.48   16.70
  -1 -12   4   83.99   12.80
   1 -12  -4   48.60   10.30
  -1  12   4   70.59   11.50
   1  12  -4   55.19    9.30
  -1  12   4   57.99    7.00
  -1  12   4   50.69    6.90
   1  12  -4   60.29    7.30
   0 -12  -4   31.70    8.70
   0 -12   4   21.30   10.70
   0  12  -4   31.40    5.60
   0  12   4   33.20    5.20
   0  12   4   32.00    9.30
   0  12  -4   27.70    4.90
   0  12  -4   42.10    7.60
   1  12   4   98.59   11.10
  -1  12  -4  115.09    9.30
   1  12   4  111.19   13.30
   1  12   4   99.69   17.40
   1  12   4  107.59    9.90
   2  12   4    4.00    6.40
   2  12   4   15.60    4.10
  -2  12  -4   10.10    4.10
   2  12   4    1.60    3.80
   2  12   4   27.70    8.60
  -3 -12  -4   87.79   15.20
   3  12   4  100.59   12.50
  -3  12  -4   82.59   15.10
  -3  12  -4   85.69    9.90
   3  12   4  100.59    9.90
  -3  12  -4   99.79    9.10
  -4 -12  -4   89.09   13.20
  -4  12  -4   83.49    8.60
  -4  12  -4   98.79   16.30
  -4  12  -4   89.69    9.50
   4  12   4   78.69    9.70
   4  12   4   91.69   15.10
   4  12   4   99.99   11.90
  -5  12  -4    1.80    4.20
   5  12   4   11.20    6.20
   5  12   4   12.40    5.50
   6  12   4   -3.30    4.90
  -6  12  -4   -0.80    3.80
  -6  12  -4   -1.10    3.40
   6  12   4    0.90    5.60
  -7  12  -4   32.70    5.20
   7  12   4   25.60    6.10
  -7  12  -4   32.10    5.10
   7  12   4   22.90    5.70
  -8 -12  -4    9.80    3.20
  -8  12  -4   12.80    4.10
  -8  12  -4   16.30    3.20
   8  12   4    6.60    4.20
  -8  13   4    3.40    3.50
   8  13  -4   10.30    4.20
   8  13  -4    7.00    4.40
   7 -13  -4   21.90    5.20
   7  13  -4   14.10    5.00
  -7  13   4   15.50    4.90
   7  13  -4   20.10    5.10
  -6  13   4    5.40    4.60
   6  13  -4   14.10    5.20
   6  13  -4    0.80    3.80
  -6  13   4    2.90    4.10
   5  13  -4   -3.10    4.40
   5  13  -4   -1.50    3.80
  -5  13   4    7.70    4.20
  -5  13   4    3.50    4.00
   4  13  -4   39.00    6.80
  -4  13   4   40.60    5.50
   4  13  -4   34.40    5.90
  -4  13   4   40.80    5.80
  -3  13   4   37.70    6.30
  -3  13   4   43.50    6.70
   3  13  -4   35.20    6.90
   3  13  -4   40.70    9.10
  -2 -13   4   20.10    9.50
   2 -13  -4   -0.40    9.50
   2  13  -4   16.80    4.60
   2  13  -4   24.40    8.10
   2  13  -4   21.00    4.80
  -2  13   4   19.30    4.30
  -2  13   4   44.30   11.50
  -2  13   4   14.30    4.10
   1 -13  -4   12.80    9.60
  -1 -13   4   49.99   14.20
  -1  13   4   15.30    4.30
   1  13  -4    3.80    8.50
   1  13  -4   19.30    4.40
   1  13  -4   20.10    4.80
  -1  13   4   21.30    4.40
   0 -13   4    5.40   10.80
   0  13   4   27.00    4.90
   0  13   4   17.60    4.10
   0  13  -4   13.60    4.40
   0  13   4   43.10   10.40
   0  13  -4   20.50    4.30
   1  13   4   63.39   11.70
   1  13   4   46.40    7.20
   1  13   4   48.70    8.20
  -1  13  -4   54.89    6.30
   1  13   4   55.69    7.30
   2  13   4    4.70    6.60
  -2  13  -4   14.50    4.40
   2  13   4    8.30    4.50
   3  13   4    5.80    5.50
  -3  13  -4   14.20    6.30
  -4  13  -4   34.60    5.40
   4  13   4   31.20    6.20
   4  13   4   28.60    7.20
   5  13   4   20.10    6.30
   5  13   4    9.30    5.10
  -5  13  -4   12.90    4.40
  -6  13  -4   27.20    4.80
  -6  13  -4   32.40    5.30
   6  13   4   25.90    5.60
   6  13   4   19.40    6.10
  -7  13  -4    1.40    3.70
  -7  13  -4    8.50    3.20
   7  13   4    2.80    4.20
   8  13   4   14.00    4.50
  -8  13  -4   14.50    3.60
   7 -14  -4    2.70    4.30
  -7  14   4   -1.40    3.60
   7  14  -4   11.30    4.30
   7  14  -4   -0.70    4.30
  -6  14   4    4.00    3.80
   6  14  -4    4.90    4.20
  -6  14   4   13.60    4.90
   6  14  -4   12.10    4.50
   5  14  -4    1.90    4.30
  -5  14   4    6.80    4.00
  -5  14   4   -1.70    4.20
   5  14  -4    7.20    3.90
   4  14  -4   -0.40    4.10
  -4  14   4    6.80    4.10
  -4  14   4    3.10    3.90
   4  14  -4    0.10    4.10
  -3  14   4    2.50    3.70
  -3  14   4    4.60    3.80
   3  14  -4   -3.00    3.80
   3  14  -4    6.70    4.40
  -2  14   4   36.60    5.40
  -2  14   4   38.70    5.50
   2  14  -4   36.30    5.40
   2  14  -4   36.60    5.80
   1  14  -4    1.50    3.90
  -1  14   4   -0.40    3.50
   1  14  -4    1.30    3.50
  -1  14   4    6.60    3.70
   0  14  -4   11.00    3.90
   0  14   4   14.90    4.00
   0  14   4   12.60    4.00
   0  14  -4   11.10    3.80
   1  14   4    1.10    3.50
  -1  14  -4    0.60    3.20
   1  14   4    8.40    6.00
   2  14   4   -2.00    3.60
   2  14   4    4.80    5.90
   3  14   4  108.79   12.20
  -3  14  -4  120.09    9.90
   3  14   4   99.29   10.20
   4  14   4    8.20    4.60
  -4  14  -4    5.40    4.00
   4  14   4    3.50    5.70
   5  14   4    5.90    5.60
  -5  14  -4   -2.30    3.70
   5  14   4    3.30    4.70
  -6  14  -4   48.90    5.90
   6  14   4   47.40    6.90
  -7 -14  -4   25.20    3.60
   7  14   4   41.50    5.40
  -7  14  -4   37.90    5.10
   6 -15  -4   38.70    5.70
  -6  15   4   39.80    5.90
   6  15  -4   30.50    5.40
   6  15  -4   34.70    6.30
   5  15  -4    3.00    4.10
   5  15  -4    3.90    5.10
  -5  15   4   -1.70    4.10
   4  15  -4   15.10    4.10
   4  15  -4    7.60    4.60
  -4  15   4   14.30    4.10
  -4  15   4    7.60    4.30
  -3  15   4   -3.30    3.60
   3  15  -4    2.60    4.20
  -3  15   4    8.40    3.80
   3  15  -4   -0.50    3.70
   2  15  -4    4.00    3.80
  -2  15   4   -1.80    3.40
  -2  15   4    1.70    4.10
   2  15  -4    3.80    5.40
  -1  15   4    6.20    3.80
   1  15  -4    4.60    4.30
   1  15  -4    9.50    3.90
  -1  15   4    0.50    3.90
   0  15  -4    7.30    5.00
   0  15   4    6.00    4.10
   0  15   4   17.00    4.70
   1  15   4    8.90    4.10
   2  15   4   47.70    6.80
   2  15   4   52.59    8.50
   3  15   4   22.00    6.20
   3  15   4   20.50    5.50
   4  15   4   39.50    6.60
  -4  15  -4   47.60    5.60
   4  15   4   30.20    5.90
   5  15   4    0.30    4.00
  -5  15  -4    2.60    3.10
  -6 -15  -4    1.30    2.10
   6  15   4   -1.40    3.60
  -6  15  -4   -3.20    3.10
   5  16  -4   -0.70    3.10
   5  16  -4   -4.60    4.00
  -5  16   4   -4.50    3.40
  -5  16   4   -5.60    2.90
  -4  16   4   16.80    3.60
   4  16  -4   13.50    4.70
   4  16  -4   14.00    3.70
  -4  16   4   13.20    4.40
   3  16  -4    9.20    5.60
   3  16  -4   21.60    3.80
  -3  16   4   20.00    4.80
  -3  16   4   16.20    3.90
   2  16  -4    2.10    4.20
  -2  16   4   13.20    4.40
  -2  16   4    2.40    3.40
   2  16  -4    9.60    4.60
  -1  16   4   25.70    4.80
   1  16  -4   35.60    6.70
   1  16  -4   18.90    3.90
   0  16   4   12.30    4.00
   1  16   4    8.70    3.80
  -2 -16  -4   90.29    7.40
   2  16   4   85.99    8.10
  -3 -16  -4    8.90    2.80
   3  16   4    2.40    3.70
  -4 -16  -4   19.80    3.60
   4  16   4   18.40    4.60
  -5 -16  -4   -4.10    2.10
   5  16   4   -0.30    3.30
  -3  17   4   55.29    5.60
  -1  17   4   -4.20    3.00
   0  17   4   18.40    4.10
   1  17   4   46.20    5.50
   2  17   4   13.10    3.60
   3  17   4    7.90    3.40
  11   0  -5    1.80    7.00
 -11   0   5    7.80    3.90
 -10   0   5   -5.50    4.10
  10   0  -5  -10.20    8.70
  -9   0   5   -2.20    4.10
  -9   0   5   -5.70   11.00
   9   0  -5   11.90   10.20
   8   0  -5    1.80    9.70
  -8   0   5    5.70    4.60
  -8   0   5    0.40    6.30
   7   0  -5  213.98   16.70
  -7   0   5  185.88   16.40
  -7   0   5  186.38   14.90
  -6   0   5   -3.50    4.20
   6   0  -5    4.20    3.80
   5   0  -5   15.00    3.40
  -5   0   5    2.80    4.70
   5   0  -5   11.10    3.60
  -4   0   5    9.00    4.90
   4   0  -5    1.00    2.90
   4   0  -5    1.90    6.00
   4   0  -5    3.80    3.10
  -4   0   5   -4.20    5.60
   3   0  -5    4.80    4.20
  -3   0   5    4.00    5.20
   3   0  -5    4.10    4.70
  -3   0   5    0.00    3.10
   3   0  -5    1.50    2.30
   3   0  -5    2.60    2.20
  -3   0   5    4.00    4.00
  -2   0   5   -0.30    2.80
  -2   0   5   -0.20    3.00
   2   0  -5   -0.80    1.90
   2   0  -5   -0.20    1.40
   2   0  -5   -3.20    3.60
  -2   0   5   -1.80    2.10
   2   0  -5   -1.70    2.70
  -1   0   5  843.12   56.29
   1   0  -5  844.42   54.69
  -1   0   5  868.91   54.29
  -1   0   5  891.31   55.29
   1   0  -5  908.91   56.59
   1   0  -5  782.62   55.39
   1   0  -5  817.82   54.19
   0   0   5   -0.60    1.70
   0   0  -5   -2.70    2.10
   0   0  -5   -1.80    1.80
   0   0  -5    2.20    3.20
   0   0   5   -1.30    1.50
   0   0   5    0.10    1.20
   1   0   5   32.50    5.20
   1   0   5   29.50    4.70
  -1   0  -5   28.50    4.40
   1   0   5   34.70    4.00
  -2   0  -5   -0.10    1.50
   2   0   5    1.80    3.20
   2   0   5   -2.70    2.40
   2   0   5    0.50    2.90
  -2   0  -5   -1.50    1.30
  -2   0  -5    0.20    1.90
  -3   0  -5  129.99    9.40
  -3   0  -5  114.49    8.10
   3   0   5  105.89   14.30
   3   0   5  119.09   11.10
   3   0   5  104.29   10.60
  -3   0  -5  112.29    9.40
  -3   0  -5  131.89   13.20
   4   0   5   13.00    7.50
   4   0   5    1.10    8.00
  -4   0  -5   -3.00    3.80
   4   0   5    5.70   11.20
  -4   0  -5   -0.80    3.90
  -5   0  -5   58.99    8.70
   5   0   5   75.09   12.00
  -5   0  -5   66.59    8.00
   5   0   5   47.20   13.80
  -5   0  -5   57.69    6.10
  -6   0  -5    4.40    3.30
  -6   0  -5   -2.30    3.90
  -7   0  -5  234.28   16.60
   7   0   5  234.58   21.90
  -7   0  -5  242.58   17.20
  -7   0  -5  244.98   19.30
   8   0   5    3.40    9.80
  -8   0  -5   -2.90    4.50
  -8   0  -5   -2.20    7.00
  -8   0  -5   -0.20    3.70
  -9   0  -5    7.20    3.90
 -10   0  -5   -1.20    3.50
 -11   0  -5   33.90    5.60
 -11  -1   5   -2.60    3.60
  11  -1  -5   -3.80    7.10
 -11   1   5   -1.40    3.60
  11   1  -5    9.40    6.60
  10  -1  -5   13.80    9.60
 -10  -1   5   13.40    4.70
 -10   1   5    6.30    4.30
  10   1  -5   10.80    9.10
   9  -1  -5   32.20   10.50
  -9  -1   5   26.50    5.40
  -9   1   5   21.90    5.00
   9   1  -5   29.00   10.60
   8  -1  -5    9.40    8.30
  -8  -1   5    1.00    4.50
  -8  -1   5    3.50    6.70
  -8   1   5    6.00    4.50
   8   1  -5   -7.70    9.90
  -8   1   5    3.90    6.50
  -7  -1   5  119.49   11.00
   7  -1  -5  115.99   11.60
  -7  -1   5  121.09   11.70
  -7   1   5   87.29   11.20
   7   1  -5  130.69   11.90
  -7   1   5  109.89   10.10
   7   1  -5  106.89   13.30
  -6  -1   5   41.90    7.50
  -6   1   5   45.40    7.60
   6   1  -5   51.09    6.80
  -5  -1   5  180.08   15.10
   5  -1  -5  219.58   14.10
  -5   1   5  174.58   15.20
   4  -1  -5    0.70    2.70
  -4  -1   5    7.20    4.80
  -4  -1   5    8.90    6.20
   4  -1  -5    8.90    6.80
   4  -1  -5    3.40    3.50
  -4   1   5  -11.40    5.70
   4   1  -5    7.40    3.40
  -4   1   5    8.50    5.20
   4   1  -5    5.00    6.80
   3  -1  -5   66.39    5.20
   3  -1  -5   63.09    9.10
   3  -1  -5   48.80    8.60
  -3  -1   5   51.69    8.60
  -3  -1   5   60.29    8.50
  -3  -1   5   63.99    6.30
  -3   1   5   61.39    6.50
   3   1  -5   61.39    5.70
  -3   1   5   57.89    9.90
   3   1  -5   80.99    9.80
   3   1  -5   62.19    5.60
   3   1  -5   61.79    9.40
  -3   1   5   46.50    7.40
   2  -1  -5  201.98   12.90
  -2  -1   5  202.78   15.20
   2  -1  -5  212.08   15.90
  -2  -1   5  192.98   16.10
   2  -1  -5  194.68   15.50
   2  -1  -5  188.98   13.40
  -2   1   5  209.38   15.30
   2   1  -5  218.18   16.60
   2   1  -5  193.28   13.20
  -2   1   5  188.18   15.50
   2   1  -5  167.68   15.30
  -2   1   5  199.98   13.40
   2   1  -5  171.68   13.60
   1  -1  -5   88.19    8.40
   1  -1  -5   91.79    7.10
   1  -1  -5   85.59    8.10
  -1  -1   5   83.99    8.90
  -1  -1   5   84.59    7.50
  -1  -1   5   81.89    6.30
  -1   1   5   85.19    8.20
   1   1  -5   85.19    6.40
  -1   1   5   81.19    7.60
   1   1  -5   91.09    7.80
   1   1  -5   73.69    8.70
  -1   1   5   87.79    6.40
   0  -1  -5  528.45   33.50
   0  -1  -5  468.15   33.10
   0  -1  -5  496.55   33.70
   0  -1   5  494.05   32.40
   0  -1   5  491.35   34.40
   0   1   5  526.05   32.50
   0   1  -5  559.74   32.80
   0   1  -5  493.05   34.40
   0   1   5  489.15   33.70
   0   1   5  484.15   33.00
   0   1  -5  565.34   32.80
   0   1  -5  459.15   32.50
   0   1   5  481.75   32.20
   1  -1   5   91.69    9.00
   1  -1   5   89.39    8.80
   1  -1   5   75.89    6.40
  -1  -1  -5   76.69    6.80
   1   1   5   96.89    8.10
   1   1   5   80.19    5.90
  -1   1  -5   83.09    6.60
   1   1   5   98.29    8.20
   1   1   5   85.09    6.90
  -2  -1  -5    0.60    2.60
  -2  -1  -5    2.40    1.90
  -2  -1  -5    0.30    2.30
   2  -1   5    0.20    3.70
  -2  -1  -5    4.20    2.50
   2  -1   5    3.00    2.30
  -2   1  -5   -0.50    2.10
   2   1   5    0.50    2.60
   2   1   5    0.80    3.20
   2   1   5    8.10    3.80
   3  -1   5   31.00    8.10
  -3  -1  -5   31.00    4.50
   3  -1   5   24.10    5.30
  -3  -1  -5   26.50    6.30
  -3  -1  -5   31.80    5.00
   3  -1   5   30.00    5.40
  -3  -1  -5   25.00    3.60
   3   1   5   23.00   10.60
   3   1   5   25.90    5.90
   3   1   5   31.10    7.40
  -3   1  -5   30.30    7.60
  -3   1  -5   28.10    4.30
  -3   1  -5   33.20    4.70
  -4  -1  -5    3.20    4.90
   4  -1   5   10.00   14.40
  -4  -1  -5    2.90    3.10
   4  -1   5    4.70    7.90
  -4  -1  -5   -2.30    4.10
   4  -1   5    4.00    7.70
  -4  -1  -5    4.80    6.00
   4   1   5   -8.20   12.30
  -4   1  -5    1.60    2.70
  -4   1  -5    3.20    4.40
   4   1   5   -0.70    7.90
   4   1   5    7.90    8.20
  -4   1  -5    4.20    3.50
   5  -1   5  144.09   25.60
  -5  -1  -5  166.28   13.40
  -5  -1  -5  157.08   15.40
   5  -1   5  169.78   16.80
  -5  -1  -5  152.68   12.00
  -5   1  -5  177.68   13.80
  -5   1  -5  172.08   15.30
   5   1   5  150.38   24.20
  -5   1  -5  169.48   12.00
   5   1   5  169.08   16.00
  -6  -1  -5  336.97   23.40
   6  -1   5  326.17   25.60
  -6  -1  -5  296.67   22.10
  -6   1  -5  366.56   27.90
  -6   1  -5  321.37   22.00
   6   1   5  306.47   25.10
  -7  -1  -5   44.40    7.60
   7  -1   5   34.30    9.70
  -7  -1  -5   51.99    7.30
  -7  -1  -5   48.40    5.90
  -7  -1  -5   57.69    7.60
   7   1   5   54.19   10.60
  -7   1  -5   37.40    6.80
  -7   1  -5   37.40    7.60
  -7   1  -5   45.60    5.70
  -8  -1  -5   60.79   11.50
   8  -1   5   54.19   12.70
  -8  -1  -5   42.00    7.70
  -8  -1  -5   55.69    6.90
  -8   1  -5   42.30    6.70
   8   1   5   44.70   11.60
  -8   1  -5   33.90    6.50
  -8   1  -5   55.39    9.70
  -9  -1  -5  118.09   10.00
  -9   1  -5  123.19   10.40
  -9   1  -5  122.19   10.30
 -10  -1  -5   22.10    4.40
 -10   1  -5   26.60    4.60
 -11  -1  -5   43.90    5.40
 -11   1  -5   42.90    5.20
 -11  -2   5   -0.30    3.40
  11  -2  -5    3.10    7.50
 -11   2   5    0.60    3.70
  11   2  -5    2.10    6.20
  10  -2  -5  105.79   14.20
 -10  -2   5  106.89    9.80
  10   2  -5  108.59   13.80
 -10   2   5  113.79    9.50
   9  -2  -5    8.70    9.60
  -9  -2   5    5.80    4.60
   9   2  -5   19.20   10.20
  -9   2   5   12.20    4.50
   8  -2  -5  319.87   23.40
  -8  -2   5  320.47   22.40
  -8  -2   5  311.37   24.10
  -8   2   5  325.97   24.60
   8   2  -5  278.67   25.90
  -8   2   5  308.07   21.60
  -7  -2   5   74.09    9.70
   7  -2  -5   66.89    9.00
  -7  -2   5   63.39    9.70
  -7   2   5   67.29    7.50
   7   2  -5   60.79   11.20
  -7   2   5   52.09    9.40
   7   2  -5   81.09   10.00
   6  -2  -5   23.20    4.60
  -6  -2   5   28.20    6.30
  -6  -2   5   34.40    5.90
  -6   2   5   32.10    6.50
  -6   2   5   43.20    6.00
   6   2  -5   29.20    5.60
   6   2  -5   40.30    7.80
  -5  -2   5  379.66   25.40
  -5   2   5  329.47   25.30
   5   2  -5  374.46   24.90
  -4  -2   5  220.78   16.20
   4  -2  -5  211.88   20.20
  -4  -2   5  185.38   19.30
   4  -2  -5  235.08   14.70
  -4   2   5  187.88   19.70
   4   2  -5  219.08   15.70
  -4   2   5  219.98   16.60
   4   2  -5  199.28   20.90
  -3  -2   5   97.89   11.40
  -3  -2   5  104.99    9.00
   3  -2  -5  111.99    7.60
   3  -2  -5  105.79    9.00
   3  -2  -5   97.99   11.40
  -3   2   5  119.29    9.30
  -3   2   5  101.69   12.10
  -3   2   5  100.49   13.60
   3   2  -5  102.29    8.50
   3   2  -5   76.69   12.80
   3   2  -5  110.99   13.40
  -2  -2   5    7.30    2.50
  -2  -2   5    4.40    3.70
   2  -2  -5    6.30    4.10
   2  -2  -5    5.00    2.50
   2  -2  -5    0.10    3.30
  -2  -2   5    2.00    3.50
  -2   2   5    8.00    2.50
  -2   2   5    5.60    4.10
  -2   2   5    5.50    3.60
   2   2  -5    8.10    5.20
  -2   2   5    6.10    1.60
   2   2  -5    7.60    4.10
   2   2  -5    9.50    2.30
  -1  -2   5  230.48   15.60
  -1  -2   5  238.78   18.40
  -1  -2   5  235.48   16.90
   1  -2  -5  251.17   17.60
   1  -2  -5  244.08   17.70
   1  -2  -5  245.38   16.60
  -1   2   5  228.68   15.70
   1   2  -5  226.28   18.10
   1   2  -5  239.88   18.50
  -1   2   5  231.18   15.50
  -1   2   5  238.08   17.30
  -1   2   5  231.98   17.10
   1   2  -5  232.38   15.80
   0  -2  -5  172.58   11.80
   0  -2   5  140.99   12.80
   0  -2   5  165.88   11.00
   0  -2  -5  169.68   13.50
   0  -2  -5  157.38   11.50
   0  -2   5  151.48   10.20
   0   2   5  160.78   11.60
   0   2   5  155.18   11.00
   0   2  -5  140.39   10.70
   0   2  -5  155.38   11.20
   0   2  -5  138.69   10.70
   0   2  -5  153.28   13.10
   0   2   5  157.58   10.60
   0   2   5  176.08   12.10
   1  -2   5   37.70    6.30
  -1  -2  -5   34.40    5.80
   1  -2   5   33.30    6.00
  -1  -2  -5   40.10    4.90
  -1  -2  -5   35.40    5.10
   1   2   5   37.00    3.60
   1   2   5   35.20    4.50
   1   2   5   32.20    4.90
   1   2   5   38.10    4.50
  -2  -2  -5   32.70    5.30
  -2  -2  -5   26.50    5.20
   2  -2   5   35.60    4.30
  -2  -2  -5   39.20    6.50
   2  -2   5   29.00    6.40
   2  -2   5   36.00    6.60
   2   2   5   34.50    6.20
   2   2   5   35.20    5.40
   2   2   5   39.60    3.90
  -2   2  -5   33.20    4.50
   2   2   5   37.50    6.70
  -3  -2  -5   10.10    3.30
   3  -2   5    8.60    3.90
  -3  -2  -5    2.00    4.10
   3  -2   5    2.20    6.00
  -3  -2  -5    7.90    5.00
   3  -2   5   13.80    4.80
  -3  -2  -5    8.20    4.00
   3   2   5    8.80    6.50
  -3   2  -5    7.70    2.10
  -3   2  -5    7.80    3.70
   3   2   5    6.30    8.30
   3   2   5   -3.00    5.50
  -3   2  -5    6.60    2.80
  -4  -2  -5  546.05   36.10
  -4  -2  -5  624.44   40.60
   4  -2   5  467.35   38.80
  -4  -2  -5  564.24   38.20
  -4  -2  -5  553.34   37.20
   4  -2   5  569.34   38.10
   4  -2   5  549.65   46.80
  -4   2  -5  608.64   37.40
   4   2   5  426.76   39.90
  -4   2  -5  579.54   35.80
  -4   2  -5  568.54   37.30
   4   2   5  507.45   43.70
   4   2   5  541.05   38.90
   5  -2   5   -2.20    6.90
  -5  -2  -5    5.30    6.90
  -5  -2  -5   -4.30    3.60
  -5  -2  -5   -6.50    3.00
   5   2   5  -17.30   12.50
  -5   2  -5   -0.40    2.80
   5   2   5   -5.20    6.10
  -5   2  -5    5.00    6.40
  -5   2  -5   -0.10    4.10
  -6  -2  -5   43.80    7.30
   6  -2   5   45.10    9.30
  -6  -2  -5   36.30    5.90
   6   2   5   51.19    9.80
  -6   2  -5   33.70    5.10
  -6   2  -5   48.80    7.70
  -7  -2  -5  237.78   17.60
  -7  -2  -5  195.48   15.30
  -7  -2  -5  220.58   16.20
   7  -2   5  233.58   20.50
  -7   2  -5  195.48   14.90
  -7   2  -5  196.58   15.30
  -7   2  -5  234.38   18.00
   7   2   5  176.48   19.10
  -8  -2  -5    4.50    4.40
  -8   2  -5   -1.30    3.60
  -8   2  -5    6.30    4.00
   8   2   5    8.10   10.00
  -8   2  -5  -12.00    6.70
  -9  -2  -5    2.20    6.20
  -9   2  -5   14.20    4.10
  -9   2  -5   10.00    5.00
 -10  -2  -5   43.00    6.50
 -10   2  -5   55.69    6.60
 -11   2  -5   21.20    3.90
  11  -3  -5   10.10    7.50
 -11  -3   5    5.20    3.50
 -11   3   5   -2.40    3.40
  11   3  -5   -2.10    5.60
  10  -3  -5    9.50    9.20
 -10  -3   5   11.60    4.50
 -10   3   5   13.40    4.40
  10   3  -5   14.60    8.30
  -9  -3   5    2.30    7.30
   9  -3  -5   11.90   11.10
   8  -3  -5   67.29   10.20
  -8  -3   5   64.49    9.00
  -8  -3   5   57.39   10.20
  -8   3   5   57.19    7.50
   8   3  -5   69.99   12.00
   8   3  -5   81.39   12.40
  -8   3   5   65.29   10.60
   7  -3  -5   26.30    5.60
  -7  -3   5   23.60    6.30
  -7  -3   5   22.90    7.00
   7   3  -5   17.60    6.40
   7   3  -5   19.70    9.80
  -7   3   5   12.10    6.70
  -7   3   5   15.00    4.20
  -6  -3   5   35.30    6.70
   6  -3  -5   34.70    6.00
  -6   3   5   30.20    6.60
   6   3  -5   38.70    8.70
  -6   3   5   39.90    5.90
  -5  -3   5   93.19    9.40
  -5   3   5   85.59    8.60
   5   3  -5   88.49    8.70
  -5   3   5   98.79    9.80
  -4  -3   5  143.99   16.10
   4  -3  -5  128.29   16.40
  -4  -3   5  141.89   11.70
   4   3  -5  135.29   11.10
  -4   3   5  142.99   12.10
  -4   3   5  136.99   11.30
  -3  -3   5  204.08   18.50
   3  -3  -5  189.38   18.60
  -3  -3   5  202.98   15.60
   3  -3  -5  207.08   15.80
  -3   3   5  214.28   15.80
  -3   3   5  221.28   20.80
   3   3  -5  214.78   19.60
   3   3  -5  233.08   15.40
  -3   3   5  234.88   19.20
  -2  -3   5    4.00    2.40
   2  -3  -5   -1.90    2.50
   2  -3  -5    2.60    3.20
   2  -3  -5   -0.70    3.80
  -2  -3   5    6.90    3.80
  -2  -3   5    3.60    4.40
  -2   3   5    5.10    4.40
  -2   3   5   -3.90    2.90
   2   3  -5    3.20    2.40
   2   3  -5    0.90    4.10
   2   3  -5    2.40    6.10
  -2   3   5    0.70    2.50
   1  -3  -5   16.80    4.60
  -1  -3   5   15.00    2.70
   1  -3  -5   18.10    3.50
  -1  -3   5   14.80    4.10
   1  -3  -5   12.20    3.30
  -1  -3   5   17.40    3.90
  -1   3   5   19.30    4.00
   1   3  -5   18.50    4.70
   1   3  -5   14.70    5.10
   1   3  -5   13.30    2.70
  -1   3   5   13.80    2.80
  -1   3   5   16.70    5.20
  -1   3   5   17.80    2.80
   0  -3  -5   16.80    4.40
   0  -3   5   14.00    4.30
   0  -3  -5   14.20    2.50
   0  -3   5   12.70    2.20
   0  -3  -5   15.30    3.60
   0  -3   5   11.50    2.80
   0   3   5   15.30    3.50
   0   3   5   16.90    2.90
   0   3  -5   10.00    4.20
   0   3   5   12.40    2.70
   0   3  -5   14.70    2.60
   0   3   5   15.30    4.00
   0   3  -5   11.70    3.10
   0   3  -5   12.90    2.60
  -1  -3  -5  138.29   12.40
   1  -3   5  166.18   14.20
   1  -3   5  159.98   14.00
  -1  -3  -5  162.18   12.20
  -1  -3  -5  151.98   12.80
   1  -3   5  147.69   10.80
  -1   3  -5  145.59   10.70
   1   3   5  142.39   11.70
  -1   3  -5  135.59   10.90
   1   3   5  165.68   10.70
   2  -3   5  178.18   11.90
  -2  -3  -5  166.08   13.90
   2  -3   5  183.18   15.70
  -2  -3  -5  173.68   15.50
   2  -3   5  187.08   16.20
   2   3   5  133.19   13.20
  -2   3  -5  157.18   12.30
   2   3   5  141.09   13.10
   2   3   5  179.68   12.40
   2   3   5  167.68   11.70
  -3  -3  -5    6.50    4.50
   3  -3   5    7.00    3.30
   3  -3   5    1.10    3.70
  -3  -3  -5   -1.00    4.60
  -3  -3  -5    4.80    5.40
   3  -3   5   -5.40    7.30
  -3  -3  -5   -6.40    5.40
   3   3   5   -4.20    6.80
  -3   3  -5    0.00    2.10
   3   3   5   -4.70    5.80
  -3   3  -5    3.00    3.00
  -3   3  -5   -4.30    3.70
  -4  -3  -5   39.20    8.40
  -4  -3  -5   53.39    9.00
   4  -3   5   47.30    8.40
  -4  -3  -5   43.70    7.10
  -4  -3  -5   47.60    6.40
   4  -3   5   41.80    7.60
  -4   3  -5   51.59    4.70
  -4   3  -5   46.00    7.60
  -4   3  -5   42.80    6.50
   4   3   5   45.00    8.80
   4   3   5   21.40    9.80
  -5  -3  -5   18.80    9.80
  -5  -3  -5   25.40    5.00
  -5  -3  -5   25.70    4.60
   5  -3   5   17.40    7.60
  -5   3  -5   19.90    5.40
  -5   3  -5   20.60    3.70
   5   3   5   20.00    7.50
   5   3   5    4.70   12.50
  -6  -3  -5    1.00    3.90
   6  -3   5   -0.60    7.20
  -6  -3  -5    8.50    4.70
  -6   3  -5    2.20    4.70
  -6   3  -5    6.30    3.10
   6   3   5   -1.40    6.20
  -6   3  -5    7.60    2.90
  -7  -3  -5   65.29    9.80
  -7  -3  -5   60.79    8.50
  -7  -3  -5   59.99    5.80
   7  -3   5   70.49   12.00
  -7   3  -5   56.49    6.60
  -7   3  -5   60.39   10.00
   7   3   5   54.89    9.90
  -7   3  -5   57.79    7.20
   7   3   5   48.10   10.80
   8   3   5   32.00   11.40
  -8   3  -5   28.20    5.10
  -8   3  -5   42.20    9.50
  -8   3  -5   22.50    4.60
  -9   3  -5    4.50    4.10
  -9   3  -5   12.20    4.30
 -10   3  -5   34.20    5.80
 -10   3  -5   33.30    5.60
 -11   3  -5    5.90    3.30
  11  -4  -5   10.50    8.00
 -11  -4   5   -1.60    2.90
 -11   4   5    0.00    3.20
  11   4  -5    5.20    5.40
  10  -4  -5    4.60    8.70
 -10  -4   5    4.80    4.80
 -10   4   5    9.80    4.00
  10   4  -5    9.50    7.50
   9  -4  -5   41.40    8.70
  -9  -4   5   34.60    6.00
  -9   4   5   37.20    6.20
   9   4  -5   47.70   10.40
  -8  -4   5  142.09   14.60
   8  -4  -5  133.39   12.80
  -8  -4   5  127.39   12.30
   8   4  -5  132.79   17.20
  -8   4   5  136.09   15.10
  -8   4   5  131.09   11.20
   8   4  -5  161.68   17.50
   7  -4  -5  112.59   10.30
  -7  -4   5  110.19   12.80
  -7  -4   5  107.09   11.60
   7   4  -5   92.39   15.40
  -7   4   5  105.99   10.10
  -7   4   5   99.09   12.80
   7   4  -5  120.79   12.50
  -7   4   5  117.59    9.40
  -6  -4   5  140.09   12.20
  -6  -4   5  131.79   11.90
   6   4  -5  128.49   12.00
   6   4  -5  161.18   19.10
  -6   4   5  111.39   12.30
  -6   4   5  133.49   10.20
  -5  -4   5  262.67   17.80
   5   4  -5  242.68   17.20
  -5   4   5  202.08   17.20
  -5   4   5  226.68   17.90
  -4  -4   5  160.98   12.90
   4  -4  -5  175.38   17.50
  -4   4   5  155.18   13.40
  -4   4   5  148.59   12.60
   4   4  -5  163.48   12.30
   3  -4  -5   -4.90    5.10
   3  -4  -5   -7.00    7.00
  -3  -4   5    7.80    6.20
  -3  -4   5    0.20    3.70
  -3   4   5   -6.10    6.10
   3   4  -5    2.70    3.40
   3   4  -5    3.60    7.00
  -3   4   5    0.70    4.30
  -3   4   5    2.70    5.60
  -2  -4   5   98.49    8.30
   2  -4  -5  100.39   10.50
   2  -4  -5   94.79    9.30
  -2  -4   5   97.59   10.90
  -2   4   5  105.49   12.00
  -2   4   5  106.39    8.70
   2   4  -5   99.69    8.40
   2   4  -5  107.29   12.80
  -2   4   5  113.19   12.20
   1  -4  -5    6.60    3.40
   1  -4  -5    7.60    4.20
   1  -4  -5   12.00    3.30
  -1  -4   5   11.50    4.20
  -1  -4   5    6.30    4.30
  -1   4   5    8.20    2.90
   1   4  -5   11.60    4.80
   1   4  -5    8.50    2.00
   1   4  -5    9.60    2.90
  -1   4   5   11.90    2.00
  -1   4   5    4.70    3.80
  -1   4   5    5.50    3.80
   1   4  -5   12.40    5.50
   0  -4  -5   68.19    8.70
   0  -4   5   66.39    9.10
   0  -4   5   64.29    7.80
   0  -4  -5   65.29    7.00
   0  -4   5   56.69    5.50
   0  -4   5   64.39    6.50
   0   4   5   77.69    5.70
   0   4  -5   66.09    8.80
   0   4  -5   66.79    5.90
   0   4  -5   63.69    5.90
   0   4   5   68.39    5.90
   0   4   5   75.99    8.30
  -1  -4  -5   80.89   10.00
   1  -4   5   79.29    8.90
  -1  -4  -5   92.09    9.10
   1  -4   5   75.89   10.50
   1  -4   5   84.59    7.00
  -1  -4  -5   65.59    9.20
   1  -4   5   90.19   10.90
  -1   4  -5   73.19    7.00
   1   4   5   93.39    7.60
   1   4   5   89.49    7.20
  -1   4  -5   82.69    7.50
  -2  -4  -5  482.55   38.50
   2  -4   5  570.14   41.50
   2  -4   5  575.64   36.90
   2  -4   5  554.04   36.80
  -2  -4  -5  533.95   41.00
   2  -4   5  573.04   37.80
  -2   4  -5  542.55   37.40
   2   4   5  583.94   37.10
   2   4   5  588.44   37.70
  -2   4  -5  611.24   36.20
  -3  -4  -5  180.68   14.90
   3  -4   5  187.78   13.70
   3  -4   5  202.58   21.50
   3  -4   5  176.88   13.60
  -3  -4  -5  229.08   19.00
  -3  -4  -5  190.28   19.20
   3   4   5  160.98   14.30
  -3   4  -5  176.68   14.60
   3   4   5  151.78   15.10
  -3   4  -5  188.78   12.40
   3   4   5  191.98   14.70
  -4  -4  -5  557.44   34.90
   4  -4   5  476.05   31.90
   4  -4   5  446.96   32.60
  -4  -4  -5  450.55   35.00
  -4  -4  -5  443.16   31.30
  -4  -4  -5  459.25   31.70
  -4   4  -5  468.45   30.90
  -4   4  -5  475.85   32.60
  -4   4  -5  456.45   32.30
  -5  -4  -5   84.79    8.80
  -5  -4  -5   88.19    8.50
   5  -4   5   83.49   11.80
  -5   4  -5   93.39   10.00
   5   4   5   72.19   11.00
  -6  -4  -5   25.80    5.40
  -6  -4  -5   31.70    6.60
  -6   4  -5   24.50    4.80
  -6   4  -5   18.40    5.90
   6   4   5   21.10    7.90
  -6   4  -5   29.30    4.70
   6   4   5   29.60    6.00
  -7  -4  -5   10.50    5.30
   7  -4   5   23.50    9.40
  -7  -4  -5   21.50    7.50
   7   4   5   -3.70    7.00
  -7   4  -5    7.30    3.90
   7   4   5    1.90    5.50
  -7   4  -5   -6.30    6.20
  -7   4  -5    6.10    3.50
  -8  -4  -5   10.60    3.50
  -8   4  -5   10.80    4.60
   8   4   5   31.40   11.30
  -8   4  -5   31.50    8.70
  -8   4  -5   15.10    4.00
   8   4   5   15.70    6.20
  -9   4  -5   30.80    4.80
  -9   4  -5   26.60    5.00
 -10   4  -5   10.70    4.10
 -10   4  -5   12.40    4.00
 -11   4  -5   -3.30    3.70
  11  -5  -5    8.90    7.10
 -11  -5   5    4.10    2.90
 -11   5   5    2.80    2.90
  11   5  -5    4.50    4.90
  10  -5  -5   -2.30    8.10
 -10  -5   5   -0.80    3.50
 -10   5   5   -1.00    3.60
  10   5  -5   13.40    7.20
  -9  -5   5   -1.10    4.20
   9  -5  -5   -1.30    6.80
  -9   5   5    3.90    4.00
   9   5  -5    5.10    7.90
  -8  -5   5   25.40    6.00
   8  -5  -5   21.50    6.50
  -8  -5   5   21.80    9.00
   8   5  -5   30.10   10.00
  -8   5   5   24.50    4.50
  -8   5   5   29.10    5.70
  -8   5   5    0.00    9.10
  -7  -5   5   20.60    7.40
  -7  -5   5   26.90    6.60
   7  -5  -5   24.50    5.60
   7   5  -5   39.90    7.00
  -7   5   5   22.10    5.00
  -7   5   5   27.40    7.90
  -7   5   5   23.80    4.60
   7   5  -5   40.20    8.20
   7   5  -5   44.90   10.40
  -6  -5   5   20.00    5.70
  -6  -5   5   15.80    5.90
   6   5  -5   14.50    4.00
  -6   5   5   15.00    6.20
   6   5  -5   16.20    5.50
  -6   5   5   14.10    4.40
  -6   5   5   19.70    3.90
  -6   5   5   17.30    3.70
   6   5  -5   16.20    7.80
  -5  -5   5   43.60    7.00
   5   5  -5   32.90    5.70
  -5   5   5   35.40    6.60
  -4  -5   5   10.90    4.70
   4   5  -5   18.80    4.30
  -4   5   5   13.40    5.30
  -3  -5   5   79.69   10.80
   3  -5  -5   73.79    9.30
   3  -5  -5   87.09   11.30
  -3  -5   5   80.69    8.40
  -3   5   5   98.09   12.20
   3   5  -5   75.69   12.40
   3   5  -5   84.09    8.00
  -3   5   5   89.89    9.00
   2  -5  -5   73.89    9.80
  -2  -5   5   71.79   10.40
  -2  -5   5   92.39    8.50
   2  -5  -5   74.49    9.10
  -2   5   5   58.69    8.90
   2   5  -5   85.49   12.10
  -2   5   5   95.69   11.90
   2   5  -5   61.19   12.30
   2   5  -5   87.29    8.20
  -2   5   5   89.79    8.50
  -1  -5   5  198.98   14.10
   1  -5  -5  194.28   15.10
   1  -5  -5  204.88   14.50
  -1  -5   5  207.78   17.10
  -1   5   5  187.48   17.30
  -1   5   5  198.78   14.30
   1   5  -5  182.88   18.10
  -1   5   5  190.38   14.90
   1   5  -5  181.78   13.20
   1   5  -5  164.68   16.70
   1   5  -5  213.58   14.40
   0  -5  -5  107.19   13.10
   0  -5   5  145.39   13.80
   0  -5  -5  140.19   11.70
   0  -5   5  125.69   11.30
   0   5  -5  132.29   10.00
   0   5   5  129.79   10.30
   0   5   5  129.19    9.50
   0   5  -5  129.49   10.30
  -1  -5  -5  265.87   25.20
  -1  -5  -5  315.27   26.60
   1  -5   5  320.17   25.70
   1  -5   5  328.17   27.20
  -1  -5  -5  372.36   24.80
   1  -5   5  328.97   23.50
  -1   5  -5  340.97   23.30
  -1   5  -5  315.17   22.90
  -1   5  -5  370.66   22.50
   1   5   5  369.26   22.90
   1   5   5  329.57   23.00
   2  -5   5  193.78   14.70
   2  -5   5  178.98   20.20
   2  -5   5  193.88   14.80
  -2  -5  -5  198.68   17.80
   2  -5   5  191.68   16.80
  -2  -5  -5  197.18   21.60
   2   5   5  207.68   15.20
   2   5   5  206.18   15.10
  -2   5  -5  203.88   13.70
  -2   5  -5  192.48   15.40
   3  -5   5   26.50    6.50
  -3  -5  -5   39.20   10.70
   3  -5   5   40.70    8.50
   3  -5   5   40.90    5.30
   3   5   5   32.80    6.50
  -3   5  -5   36.60    4.20
  -3   5  -5   35.90    6.30
  -4  -5  -5   50.69    7.40
  -4  -5  -5   46.10    7.30
   4  -5   5   54.39    7.00
   4   5   5   32.20    7.10
  -4   5  -5   50.99    5.70
  -4   5  -5   40.40    7.50
  -4   5  -5   47.40    8.30
  -5  -5  -5   28.10    5.60
  -5  -5  -5   31.90    5.60
   5  -5   5   28.80    8.00
   5   5   5   23.80    7.00
  -5   5  -5   39.90    4.90
  -5   5  -5   36.60    6.60
  -5   5  -5   42.80    5.90
  -6  -5  -5   11.70    5.50
   6  -5   5    0.00    8.40
  -6  -5  -5   -0.40    4.60
   6   5   5    9.70    5.40
  -6   5  -5    3.70    3.00
   6   5   5   -3.30    6.10
  -6   5  -5    3.30    5.30
  -6   5  -5    2.10    3.40
   6   5   5    1.30    5.30
  -7  -5  -5   39.70    7.80
  -7   5  -5   37.70    6.00
  -7   5  -5   52.89    8.70
  -7   5  -5   38.30    8.60
   7   5   5   55.19    7.50
   7   5   5   29.90    9.90
  -8  -5  -5   81.19    7.40
  -8   5  -5   83.79    8.10
  -8   5  -5   80.89    9.00
  -8   5  -5   79.69   14.50
   8   5   5   84.09   10.00
   8   5   5   69.39   14.90
  -9   5  -5    9.10    4.40
  -9   5  -5    3.60    3.50
   9   5   5    6.70    5.60
 -10   5  -5   17.40    4.20
 -10   5  -5   19.10    4.00
 -11   5  -5   -1.60    2.80
  11  -6  -5    3.30    6.80
  11   6  -5    8.50    4.70
 -11   6   5    2.80    2.60
 -10  -6   5    6.80    3.40
  10  -6  -5    7.70    7.70
 -10   6   5   12.30    3.60
  10   6  -5   14.80    6.60
   9  -6  -5   13.80    7.00
  -9  -6   5    6.30    4.00
  -9   6   5   12.30    4.00
   9   6  -5   16.10    8.10
  -8  -6   5   13.90    8.40
   8  -6  -5    3.90    5.80
  -8  -6   5    7.50    4.90
   8   6  -5  -10.00   10.50
   8   6  -5    6.20    8.40
  -8   6   5   -7.70    9.00
  -8   6   5    5.10    3.80
   8   6  -5   -0.20    5.30
  -8   6   5    6.30    5.30
  -7  -6   5   29.80    7.50
  -7  -6   5   24.80    6.30
   7  -6  -5   15.10    5.50
   7   6  -5   24.20    6.20
  -7   6   5   18.90    4.00
   7   6  -5   31.00    9.30
  -7   6   5   18.90    5.10
   7   6  -5   28.10    8.20
  -7   6   5   25.80    8.30
  -6  -6   5  155.28   13.40
  -6  -6   5  182.58   14.60
   6   6  -5  163.08   14.00
   6   6  -5  153.28   12.20
  -6   6   5  159.78   11.60
  -6   6   5  121.89   14.40
  -6   6   5  154.98   12.10
   6   6  -5  149.49   15.40
  -6   6   5  136.79   12.10
  -5  -6   5    6.20    5.10
   5   6  -5   13.80    3.70
  -5   6   5   13.20    3.50
   5   6  -5   15.90    4.80
  -5   6   5    8.10    3.90
   5   6  -5    9.80    6.20
  -5   6   5   15.00    5.80
  -4  -6   5   93.79    9.10
  -4   6   5   84.99    9.80
   4   6  -5   88.89    8.70
   3  -6  -5   11.00    5.00
  -3  -6   5   15.80    4.50
   3  -6  -5    8.00    6.00
  -3   6   5    8.90    5.10
   3   6  -5   10.80    3.90
   2  -6  -5   40.80    7.00
   2  -6  -5   55.19    8.10
  -2  -6   5   48.40    9.40
  -2  -6   5   64.89    7.40
  -2   6   5   64.79    7.60
   2   6  -5   37.20   10.40
   2   6  -5   57.69    6.90
  -2   6   5   47.00    8.00
  -1  -6   5   25.80    8.00
  -1  -6   5   20.40    4.90
   1  -6  -5   33.00    6.10
  -1  -6   5   15.70    6.20
  -1   6   5   24.20    7.60
   1   6  -5   23.20    3.40
   1   6  -5   23.20    4.80
  -1   6   5   31.90    5.50
   0  -6   5  186.88   18.50
   0  -6   5  161.68   14.90
   0  -6   5  167.18   18.10
   0  -6  -5  176.68   14.60
   0  -6  -5  159.88   17.60
   0   6  -5  185.18   13.20
   0   6   5  157.78   11.90
   0   6   5  171.18   13.20
   0   6  -5  170.08   12.60
  -1  -6  -5    1.70    8.00
   1  -6   5   14.20   13.50
   1  -6   5   10.40    7.20
   1  -6   5    9.80    5.00
  -1  -6  -5   10.50    6.30
   1   6   5   12.40    3.50
  -1   6  -5   14.50    5.10
  -1   6  -5   10.70    3.40
  -1   6  -5    3.60    3.70
   1   6   5   11.10    4.60
   2  -6   5  104.29   13.20
   2  -6   5   98.69    9.40
  -2  -6  -5  109.19   13.30
   2  -6   5  105.39   10.50
  -2  -6  -5   86.59   15.30
   2   6   5   99.69    9.60
  -2   6  -5  103.69   10.40
  -2   6  -5  118.79    8.60
   2   6   5  101.09    9.70
   3  -6   5   26.00    7.70
   3  -6   5   38.60    5.80
  -3  -6  -5   17.70    7.10
  -3   6  -5   32.80    4.30
  -3   6  -5   32.40    6.20
   3   6   5   26.70    5.90
   3   6   5   32.50    6.00
   4  -6   5   34.90    5.80
  -4  -6  -5   46.70    7.10
  -4  -6  -5   45.00    7.80
  -4   6  -5   39.10    7.10
   4   6   5   33.30    7.00
  -5  -6  -5   -5.00    4.50
  -5  -6  -5    0.30    4.50
   5  -6   5    2.40    6.60
   5   6   5    1.40    5.40
  -5   6  -5   -0.60    2.50
  -5   6  -5   -1.40    3.20
  -5   6  -5   -2.10    4.20
   5   6   5   -3.40    4.50
   5   6   5   -3.10    7.60
  -6  -6  -5   12.60    5.70
   6   6   5    9.30    5.50
   6   6   5   -4.50    5.80
  -6   6  -5    7.40    3.20
  -6   6  -5    5.90    5.80
  -6   6  -5    6.30    3.80
   6   6   5   -0.80    6.90
  -7  -6  -5   41.40    8.00
   7   6   5   33.00    7.00
  -7   6  -5   50.59    9.80
  -7   6  -5   35.20    5.60
  -7   6  -5   41.00    6.00
   7   6   5   50.69    7.90
   7   6   5   45.50   10.60
  -8  -6  -5   36.10    5.30
  -8   6  -5   44.10    6.00
  -8   6  -5   52.59   15.80
   8   6   5   59.09   19.40
   8   6   5   29.90    6.80
  -8   6  -5   35.70    5.70
  -9  -6  -5    0.90    3.30
  -9   6  -5    5.80    4.50
   9   6   5   -9.70    4.90
  -9   6  -5    8.10    3.60
 -10   6  -5    9.80    3.50
 -10   6  -5    7.00    3.90
 -11   6  -5   27.30    4.20
  10  -7  -5   -0.90    7.20
 -10   7   5    6.70    3.10
  10   7  -5    7.70    5.80
  -9  -7   5    2.30    3.90
   9  -7  -5    4.80    6.40
  -9   7   5    6.90    3.80
  -9   7   5   16.50    4.60
   9   7  -5   20.70    7.50
   8  -7  -5   33.30    6.40
  -8  -7   5   31.20    5.50
  -8   7   5   28.40    6.20
  -8   7   5   31.50    5.60
   8   7  -5   33.00    9.20
   8   7  -5   24.40    5.40
   7  -7  -5   26.50    6.00
  -7  -7   5   19.40    7.80
  -7  -7   5   16.90    6.20
  -7   7   5   24.30    4.40
  -7   7   5   36.90    9.90
   7   7  -5   24.80    5.30
   7   7  -5   41.50    9.10
   7   7  -5   32.40    9.30
  -7   7   5   24.40    5.30
  -6  -7   5  116.19   12.40
  -6  -7   5  106.29   11.20
   6   7  -5   92.29   12.80
   6   7  -5  103.29    9.80
  -6   7   5   93.59   13.30
  -6   7   5  103.29    8.80
  -6   7   5  117.09    9.90
   6   7  -5  113.49   11.90
  -6   7   5  104.59    9.90
  -5  -7   5  130.99   12.40
   5  -7  -5  138.39   14.50
  -5   7   5  113.39   10.10
  -5   7   5  119.19    9.80
   5   7  -5  109.89   11.30
  -5   7   5  126.99   10.30
   5   7  -5  129.89   10.50
   5   7  -5  122.89   12.20
  -5   7   5  125.79   12.90
  -4  -7   5   16.10    5.00
   4  -7  -5   14.10    5.70
  -4   7   5   13.40    3.50
   4   7  -5   10.80    3.50
  -4   7   5    6.80    3.20
   4   7  -5    3.20    3.70
  -4   7   5    4.70    5.10
  -3  -7   5   75.79    8.20
   3  -7  -5   61.29    8.80
   3   7  -5   55.49    6.90
  -3   7   5   61.69    8.30
  -2  -7   5    4.10    4.10
   2  -7  -5    3.20    4.50
   2   7  -5    1.10    3.40
  -2   7   5   -1.10    4.00
  -1  -7   5   26.80    5.50
   1  -7  -5   25.40    5.80
  -1  -7   5   35.30    9.50
   1   7  -5   28.60    5.30
  -1   7   5   29.10    5.70
   0  -7  -5   18.30    5.70
   0  -7   5    6.10    8.10
   0  -7   5   37.80   10.10
   0   7   5   22.30    5.10
   0   7   5   19.70    3.40
   0   7  -5   23.20    4.20
   0   7  -5   20.20    4.30
  -1  -7  -5  111.49   11.90
   1  -7   5  102.79   15.10
   1  -7   5  106.79   12.30
  -1   7  -5  101.69    9.40
  -1   7  -5  106.79    9.70
   1   7   5  103.09    9.70
   1   7   5  104.09    8.70
  -1   7  -5  110.49    8.90
   2  -7   5  260.17   23.40
  -2  -7  -5  256.67   21.20
   2   7   5  249.48   18.60
   2   7   5  252.87   19.00
  -2   7  -5  284.97   18.20
  -2   7  -5  258.07   19.40
   3  -7   5  316.57   23.30
   3   7   5  353.96   24.30
  -3   7  -5  358.96   22.80
  -3   7  -5  318.87   24.50
   3   7   5  336.17   24.10
   4  -7   5    6.00    4.10
  -4  -7  -5    3.80    5.40
  -4  -7  -5   14.40    5.50
   4   7   5    8.90    4.50
  -4   7  -5    5.30    3.60
  -4   7  -5    6.10    2.90
   4   7   5   10.20    5.20
  -4   7  -5    8.40    5.00
  -5  -7  -5   23.30    7.00
   5  -7   5   21.30    8.10
  -5  -7  -5    4.60    5.40
  -5   7  -5   -1.50    3.50
   5   7   5    6.70    4.60
   5   7   5   -1.40    5.70
  -5   7  -5    0.20    2.80
  -5   7  -5   -1.40    5.10
   5   7   5   -0.30    5.40
  -6  -7  -5   19.70    8.40
   6   7   5   28.50    7.10
   6   7   5    7.10    7.90
  -6   7  -5   22.40    4.60
  -6   7  -5   23.80    7.70
   6   7   5   24.30    6.30
  -6   7  -5   24.00    4.20
  -7  -7  -5   66.89   10.60
   7   7   5   71.89   11.30
  -7   7  -5   60.09    7.00
   7   7   5   95.09   16.50
  -7   7  -5   81.09   12.70
  -7   7  -5   56.29    8.30
   7   7   5   73.99    9.70
  -8  -7  -5   38.10    5.20
   8   7   5   38.50    6.80
  -8   7  -5   33.80    5.70
  -8   7  -5   39.80    5.80
  -9  -7  -5    7.90    3.30
  -9   7  -5    2.50    4.30
   9   7   5   13.50    5.00
  -9   7  -5    7.60    3.50
 -10   7  -5    3.20    3.60
 -10   7  -5    4.60    3.00
  10  -8  -5   -0.80    6.70
 -10   8   5    9.20    3.00
  10   8  -5   17.50    5.60
   9  -8  -5   17.30    6.60
  -9   8   5   17.20    3.70
   9   8  -5   20.50    8.80
  -8  -8   5   -0.80    4.20
   8  -8  -5    7.60    5.50
   8   8  -5    6.10    4.50
  -8   8   5    6.00    3.60
  -8   8   5    4.90    5.70
   8   8  -5    8.00    7.40
  -7  -8   5   56.69   10.60
  -7  -8   5   39.20    7.00
  -7   8   5   46.50    8.70
   7   8  -5   72.89   12.60
   7   8  -5   68.49   10.10
   7   8  -5   48.10    7.80
  -7   8   5   59.79    6.50
  -7   8   5   54.49   11.50
  -6  -8   5   51.89    9.40
  -6  -8   5   49.70    8.10
   6   8  -5   44.30    8.50
  -6   8   5   57.49    7.70
   6   8  -5   53.49    9.10
  -6   8   5   37.80    6.30
  -6   8   5   48.10   10.10
   6   8  -5   52.99    7.10
  -6   8   5   49.99    7.20
   5  -8  -5  128.69   14.80
  -5  -8   5  104.79   10.30
  -5  -8   5   98.39   11.30
  -5   8   5   93.49    9.10
  -5   8   5  108.09    9.30
   5   8  -5   94.79    9.20
   5   8  -5   88.69   11.00
   5   8  -5   95.79   10.80
  -5   8   5   91.29   13.00
   4  -8  -5   26.90    7.40
  -4  -8   5   23.40    6.10
   4   8  -5   28.50    7.70
   4   8  -5   32.70    4.80
   4   8  -5   37.60    6.10
  -4   8   5   32.20    5.00
   4   8  -5   18.00    5.40
  -4   8   5   29.50    7.20
  -4   8   5   29.50    5.50
  -3  -8   5   42.80    7.40
   3  -8  -5   41.20    7.50
  -3   8   5   48.50    7.80
  -3   8   5   38.90    5.30
  -3   8   5   36.70    5.20
   3   8  -5   42.40    6.40
   3   8  -5   41.70    5.50
  -2  -8   5    7.20    4.40
   2   8  -5    6.50    4.00
   1  -8  -5   41.90    7.90
  -1  -8   5   47.60    7.40
   1   8  -5   43.70    6.40
  -1   8   5   47.60    7.20
   0  -8   5   61.79   14.30
   0  -8  -5   59.39    8.50
   0   8  -5   41.90    6.40
   0   8  -5   62.49    6.90
   0   8   5   64.49    7.60
  -1  -8  -5   69.59    9.80
   1  -8   5   15.80   13.00
  -1   8  -5   59.79    7.50
  -1   8  -5   64.89    7.30
   1   8   5   68.59    6.50
  -1   8  -5   64.39    6.90
   1   8   5   62.09    7.80
  -2  -8  -5 1003.00   70.29
   2  -8   5 1072.09   68.69
  -2   8  -5 1079.29   69.39
  -2   8  -5 1153.08   68.49
   2   8   5 1011.70   68.99
   2   8   5 1013.30   68.49
   3  -8   5  282.37   21.70
   3   8   5  333.57   22.40
   3   8   5  284.77   21.70
   3   8   5  327.17   23.00
  -3   8  -5  309.77   23.20
  -4  -8  -5    7.30    6.10
  -4  -8  -5   10.00    7.70
   4  -8   5    5.70    4.70
  -4   8  -5   -2.90    5.10
   4   8   5    8.20    5.20
   4   8   5    4.60    4.90
   4   8   5    8.10    4.90
  -5  -8  -5   38.90    7.90
   5   8   5   44.50    9.50
  -5   8  -5   22.20    9.60
   5   8   5   44.80    7.80
   5   8   5   44.40    7.10
  -5   8  -5   33.20    5.50
  -5   8  -5   33.10    5.40
  -6  -8  -5   36.20    8.00
  -6   8  -5   50.49    6.00
   6   8   5   43.70    7.90
   6   8   5   40.30    7.00
  -6   8  -5   36.80    8.90
  -6   8  -5   36.60    5.70
   7   8   5    1.00    5.40
   7   8   5  -10.00   10.10
  -7   8  -5    0.50    4.20
  -7   8  -5   -0.10    7.10
  -7   8  -5   10.70    3.70
   7   8   5  -12.50    6.20
  -8  -8  -5   70.79    6.90
  -8   8  -5   75.79    8.60
   8   8   5   61.29    8.80
  -8   8  -5   76.89    7.30
  -9  -8  -5   20.70    3.80
  -9   8  -5   19.10    4.00
   9   8   5   23.30    5.00
  -9   8  -5   26.50    5.00
 -10   8  -5    2.40    3.50
 -10   8  -5    0.60    3.40
  10  -9  -5   -5.70    7.10
  10   9  -5   -1.70    4.60
   9  -9  -5    1.50    5.70
  -9   9   5    9.00    4.30
   9   9  -5   14.00    6.20
   9   9  -5    2.80    7.30
   8  -9  -5    5.50    5.30
  -8   9   5    1.50    5.50
  -8   9   5    3.50    4.40
   8   9  -5    2.00    4.30
   8   9  -5   -6.90    6.30
  -7   9   5    6.20    4.90
   7   9  -5   -1.80    4.00
  -7   9   5    7.00    3.60
   7   9  -5    9.00    7.10
   6  -9  -5   10.80   14.10
  -6  -9   5  -13.10    7.20
   6   9  -5   -4.20    6.10
   6   9  -5    1.70    7.40
  -6   9   5   10.00    8.50
  -6   9   5    5.60    4.40
  -6   9   5   -3.60    3.80
   6   9  -5    3.00    4.10
   5  -9  -5    7.70    7.90
  -5  -9   5   13.60    6.20
  -5  -9   5    6.10    6.80
   5   9  -5   -0.10    4.20
   5   9  -5    7.00    5.60
  -5   9   5    4.20    4.20
  -5   9   5    4.60    6.90
  -5   9   5    8.50    4.00
  -4  -9   5   29.40    7.10
   4  -9  -5   18.70    7.10
  -4   9   5   21.70    4.10
   4   9  -5   17.50    5.60
   4   9  -5   17.10    5.60
   4   9  -5   26.80    4.80
   4   9  -5   21.60    5.30
  -4   9   5   23.60    7.60
  -4   9   5   21.60    4.10
   3  -9  -5   61.29    9.70
  -3  -9   5   52.09    9.10
   3   9  -5   49.10    7.80
  -3   9   5   57.49    6.60
   3   9  -5   42.80    6.50
  -3   9   5   57.59    9.60
  -3   9   5   53.29    6.20
   2  -9  -5   10.60    5.50
  -2  -9   5   22.40    5.60
  -2   9   5   13.40    3.40
   2   9  -5   13.80    4.30
  -2   9   5   15.80    5.60
  -2   9   5   12.20    3.60
   2   9  -5   14.10    3.50
   1  -9  -5  127.89   14.50
  -1  -9   5  121.69   12.20
  -1   9   5  123.19    9.70
  -1   9   5  140.89   12.00
  -1   9   5  123.59    9.90
   1   9  -5  126.79   11.10
   0  -9  -5   -2.00    4.50
   0   9   5    2.50    4.40
   0   9   5    0.60    3.10
   0   9  -5   -1.60    3.30
   0   9  -5    8.80    4.10
  -1  -9  -5   24.80    7.50
  -1   9  -5   30.00    5.40
  -1   9  -5   30.30    5.80
   1   9   5   35.30    5.30
  -1   9  -5   47.40    6.00
   1   9   5   36.90    5.30
   1   9   5   24.60    6.20
  -2  -9  -5   68.49   11.40
   2  -9   5   65.89    8.00
   2   9   5   55.49    8.40
   2   9   5   76.49    7.90
   2   9   5   68.79    9.10
  -2   9  -5   69.29    9.10
   3  -9   5  195.38   16.20
   3   9   5  234.28   15.10
  -3   9  -5  193.88   15.90
   3   9   5  222.48   17.00
   3   9   5  191.28   16.60
  -3   9  -5  226.58   18.00
   3   9   5  223.68   15.90
  -4  -9  -5   -0.70    6.20
   4   9   5   -0.90    5.70
  -4   9  -5   -2.40    3.10
  -4   9  -5   -3.00    3.80
   4   9   5    0.20    5.30
   4   9   5    3.20    4.40
  -4   9  -5   -2.70    5.20
  -5  -9  -5   13.10    6.80
  -5   9  -5   12.50    4.60
   5   9   5    0.90    5.60
  -5   9  -5    4.40    6.10
   5   9   5    4.40    7.10
  -6  -9  -5    2.10    6.70
  -6   9  -5    4.80    4.20
   6   9   5    5.30    6.60
  -6   9  -5    6.10    8.10
  -6   9  -5    3.50    3.40
   6   9   5    2.60    5.40
   6   9   5   -9.10   12.40
   7   9   5   16.60    6.90
  -7   9  -5   19.30    4.10
   7   9   5   23.30    6.00
  -7   9  -5   19.40    4.90
  -8  -9  -5   14.90    3.50
   8   9   5   18.40    5.40
  -8   9  -5   15.40    3.80
  -8   9  -5   13.70    4.80
  -9  -9  -5    6.80    3.00
  -9   9  -5    6.30    4.20
   9   9   5   12.60    4.50
  -9   9  -5    9.20    3.20
 -10   9  -5   13.00    3.60
 -10   9  -5   17.50    3.20
   9 -10  -5   -1.10    5.30
  -9  10   5   -0.10    3.30
   9  10  -5   -3.10    5.00
   9  10  -5    8.90    5.00
   8 -10  -5   38.90    6.20
   8  10  -5   17.70    8.90
   8  10  -5   30.00    5.50
  -8  10   5   29.10    6.30
   7  10  -5    8.70    4.40
   7  10  -5    0.60    6.30
  -7  10   5   11.90    5.20
  -6  10   5  158.98   13.20
  -6  10   5  177.98   13.50
   6  10  -5  159.48   14.80
   6  10  -5  166.98   13.30
   5 -10  -5   10.50   10.80
  -5 -10   5   -5.10    7.60
  -5  10   5   13.30    8.90
   5  10  -5   10.10    4.20
   5  10  -5    4.80    5.40
   5  10  -5    1.30    6.70
  -5  10   5    4.50    4.20
  -5  10   5    6.70    4.10
  -4 -10   5   30.30    8.20
   4 -10  -5   21.90    8.90
  -4  10   5   26.80    8.60
   4  10  -5   30.40    7.30
  -4  10   5   17.90    4.50
   4  10  -5   28.30    5.80
  -4  10   5   20.60    4.70
   4  10  -5   31.80    5.20
  -3 -10   5    8.90    6.60
  -3  10   5    1.70    3.40
   3  10  -5    1.40    4.70
   3  10  -5    2.60    4.00
  -3  10   5    4.80    3.50
   3  10  -5    1.80    3.80
  -2 -10   5   -2.10    5.40
   2 -10  -5    4.20    5.60
   2  10  -5    5.80    4.60
  -2  10   5    2.80    5.50
   2  10  -5    1.40    3.60
   2  10  -5   -5.30    3.00
  -2  10   5   -1.00    3.00
  -2  10   5   -3.50    2.90
  -1 -10   5  100.39   11.10
   1 -10  -5   81.59   10.90
   1  10  -5   78.99    9.30
   1  10  -5   74.89    7.80
  -1  10   5   91.59   10.50
  -1  10   5   97.39    8.10
   1  10  -5  100.19    8.50
  -1  10   5   87.09    8.00
   0 -10  -5   49.70    9.50
   0 -10   5   76.09   10.80
   0  10  -5   70.19    7.00
   0  10   5   55.49    6.00
   0  10   5   50.79    9.20
   0  10   5   52.89    6.70
   0  10  -5   56.69    7.80
   0  10   5   60.09    8.60
  -1 -10  -5    7.90    7.00
  -1  10  -5   23.50    5.60
   1  10   5   25.50    4.60
  -1  10  -5   46.00    7.20
  -1  10  -5   25.80    4.50
   1  10   5   15.30    6.30
  -1  10  -5   28.60    6.10
   2 -10   5  115.69   11.60
   2  10   5  116.79   12.50
   2  10   5  118.99   12.10
   2  10   5  121.39   11.40
  -2  10  -5  129.79   10.40
   2  10   5  139.69   10.00
   2  10   5  136.79   10.80
  -2  10  -5  118.19   10.70
  -2  10  -5  112.99   12.90
  -3 -10  -5   36.00   10.10
   3  10   5   45.20    7.30
   3  10   5   49.30    8.40
  -3  10  -5   34.60    6.50
  -3  10  -5   47.00    7.20
   3  10   5   45.30    7.30
  -3  10  -5   52.79    9.40
  -4 -10  -5    5.10    6.80
  -4  10  -5    1.10    3.90
  -4  10  -5    2.70    6.80
   4  10   5    3.80    6.30
   4  10   5    6.80    5.90
   4  10   5    6.90    6.80
  -4  10  -5   -7.40    5.60
  -5 -10  -5    5.70    6.70
   5  10   5    6.30    8.60
  -5  10  -5   -8.60    6.90
  -5  10  -5    1.50    3.80
   5  10   5    8.30    6.20
   5  10   5    8.20    5.30
  -5  10  -5   -2.60    4.10
   6  10   5    5.00    6.10
  -6  10  -5   -2.20    3.80
   6  10   5    0.30    5.20
  -6  10  -5    0.90    3.10
   7  10   5    4.10    6.10
  -7  10  -5    5.30    4.20
  -7  10  -5    7.70    3.50
   7  10   5    7.70    5.30
  -8 -10  -5    8.50    3.00
  -8  10  -5    6.50    5.60
  -8  10  -5   15.10    3.80
   8  10   5   16.30    5.00
  -9 -10  -5    2.00    2.50
   9  10   5    4.30    3.80
  -9  10  -5    0.70    3.80
  -9  10  -5   -0.10    3.40
   9 -11  -5   14.90    5.70
   9  11  -5    6.40    6.90
  -9  11   5    8.50    3.20
   9  11  -5    2.30    4.40
   8 -11  -5    8.50    4.80
  -8  11   5    3.50    4.70
   8  11  -5    7.30    4.60
   8  11  -5    9.40    5.80
   7  11  -5    9.30    5.80
   7  11  -5    3.70    4.20
  -7  11   5    9.10    5.10
  -6  11   5   23.10    5.10
   6  11  -5   14.70    6.10
  -6  11   5   33.10    5.40
   6  11  -5   23.30    4.80
  -5 -11   5   24.80   10.40
   5 -11  -5    2.30   15.90
   5  11  -5    6.50    5.30
   5  11  -5    9.10    4.20
   5  11  -5   -2.80    9.10
  -5  11   5   -2.50    4.10
  -5  11   5    7.20    3.90
  -5  11   5   28.10   14.90
   4 -11  -5   -8.70    8.40
  -4 -11   5    9.40    8.00
  -4  11   5    2.40    8.40
  -4  11   5    5.60    3.60
   4  11  -5    2.20    4.00
   4  11  -5    1.50    5.80
  -4  11   5    2.00    3.60
   4  11  -5    3.30    4.50
  -3 -11   5    4.00    6.90
   3 -11  -5   -0.20    7.60
  -3  11   5   -3.00    7.10
  -3  11   5    4.80    3.60
   3  11  -5    2.70    4.00
  -3  11   5   -3.10    3.10
   3  11  -5   11.70    5.90
   3  11  -5    7.00    4.30
   2 -11  -5   26.70    8.10
   2  11  -5    7.30    4.20
   2  11  -5   11.90    4.20
  -2  11   5   15.30    3.80
  -2  11   5    6.20    7.40
  -2  11   5   14.40    4.10
   2  11  -5   26.00    6.20
  -1 -11   5   60.69   11.00
   1  11  -5   68.09    9.30
  -1  11   5   82.09   10.80
   1  11  -5   65.89    8.00
  -1  11   5   68.69    7.40
   1  11  -5   56.39    7.00
  -1  11   5   74.19    7.10
   0 -11  -5    6.20    6.80
   0 -11   5   -7.40    7.00
   0  11   5    9.70    3.30
   0  11  -5    5.70    4.90
   0  11   5   17.30    5.70
   0  11   5    5.20    3.60
   0  11   5    3.50    6.50
   0  11  -5    7.90    3.90
   0  11  -5   12.10    3.60
  -1 -11  -5   33.60    9.40
   1  11   5   45.20    8.80
   1  11   5   39.40    6.70
   1  11   5   41.30    7.30
   1  11   5   40.00    5.70
  -1  11  -5   53.69    6.20
  -1  11  -5   45.30    8.60
  -1  11  -5   46.80    6.30
  -1  11  -5   45.80    7.50
   2  11   5  109.79   13.10
  -2  11  -5  110.39    9.40
   2  11   5  102.39    9.80
   2  11   5   85.29   12.10
   2  11   5  105.59    9.10
  -2  11  -5  106.09    9.70
  -3 -11  -5   23.70    9.30
   3  11   5   22.80    7.30
  -3  11  -5   11.70    4.40
   3  11   5   12.40    5.00
  -3  11  -5   10.30    8.20
   3  11   5    5.00    6.20
  -4 -11  -5   66.59   11.10
  -4  11  -5   79.59   14.40
  -4  11  -5   67.29    8.60
   4  11   5   79.19   11.30
   4  11   5   66.39    9.10
  -4  11  -5   68.29    8.10
   4  11   5   91.19   12.60
  -5  11  -5   23.80    4.80
   5  11   5   26.40    6.20
   5  11   5   23.40    6.90
  -5  11  -5   27.80    5.00
  -6  11  -5   -0.30    3.80
   6  11   5    8.20    5.50
   6  11   5    7.00    6.00
  -7  11  -5   15.90    3.90
  -7  11  -5    9.40    4.40
   7  11   5    7.90    6.00
   7  11   5   15.50    5.40
  -8 -11  -5    0.20    2.60
  -8  11  -5    4.20    3.00
  -8  11  -5    2.80    4.10
   8  11   5    4.20    4.30
  -9 -11  -5    4.70    2.90
  -9  11  -5    1.80    2.60
  -9  11  -5    1.90    3.40
   8 -12  -5   22.70    4.80
   8  12  -5   10.60    4.90
   8  12  -5   17.00    5.40
  -8  12   5   22.90    4.70
   7 -12  -5   -0.60    4.30
   7  12  -5   -4.60    4.90
   7  12  -5    2.60    4.00
  -7  12   5   -0.10    4.90
  -6  12   5   22.80    5.10
   6  12  -5   20.20    4.70
  -6  12   5   21.50    5.10
   6  12  -5    9.30    5.40
  -5  12   5    1.50    4.10
   5  12  -5    3.50    4.00
  -5  12   5    4.60    3.90
   5  12  -5    1.10    4.70
  -4  12   5    5.50    4.00
   4  12  -5    0.30    4.00
  -4  12   5    6.30    3.70
   4  12  -5    6.00    4.60
   3 -12  -5   33.50   12.80
  -3  12   5   34.60    6.00
   3  12  -5   43.70    6.80
  -3  12   5   36.30    6.50
   3  12  -5   51.09    7.50
   3  12  -5   39.40   10.70
   2 -12  -5   24.70    9.40
  -2 -12   5   30.10    8.90
   2  12  -5   23.20    6.80
   2  12  -5   28.10    5.10
  -2  12   5   30.20    4.90
   2  12  -5   27.40    5.30
  -2  12   5   25.60    8.90
  -2  12   5   28.30    4.70
   1 -12  -5   18.30    8.40
  -1 -12   5   12.60    7.30
  -1  12   5    5.80    3.60
   1  12  -5   14.90    6.70
  -1  12   5   15.30    4.20
   1  12  -5   11.40    4.10
  -1  12   5   34.20    9.40
   1  12  -5   15.60    4.20
   0 -12   5   33.60    9.10
   0 -12  -5   26.00    9.50
   0  12   5   56.49    9.70
   0  12  -5   29.40    7.70
   0  12   5   33.90    5.30
   0  12   5   30.20    4.70
   0  12  -5   34.90    5.30
   0  12   5   39.30    9.30
  -1 -12  -5   51.69   12.10
   1  12   5   48.70    7.10
   1  12   5   59.79   10.40
   1  12   5   45.20    6.80
   1  12   5   55.49    8.30
  -2 -12  -5   53.49   12.60
   2  12   5   74.69    8.10
  -2  12  -5   65.59    8.00
  -2  12  -5   60.29   11.10
   2  12   5   52.19    9.00
  -2  12  -5   71.49    8.20
   2  12   5   76.29   12.90
   2  12   5   66.89    8.20
  -3 -12  -5  199.88   19.70
  -3  12  -5  202.98   14.90
   3  12   5  206.18   15.60
   3  12   5  200.18   17.30
  -3  12  -5  152.38   27.30
  -3  12  -5  196.58   15.10
   4  12   5    3.30    6.50
   4  12   5   18.60    5.50
  -4  12  -5   11.10    4.40
  -4  12  -5    4.80    4.30
  -5  12  -5    1.40    3.80
  -5  12  -5    0.30    3.70
   5  12   5    9.90    6.20
   5  12   5    1.10    4.90
   6  12   5    3.90    4.90
  -6  12  -5   -1.10    4.00
   6  12   5    2.30    5.50
  -6  12  -5    3.90    3.60
  -7  12  -5    5.40    3.10
   7  12   5    4.70    4.60
  -7  12  -5   -0.70    4.00
  -8 -12  -5   -0.10    2.40
  -8  12  -5    5.40    2.60
   8  12   5    0.20    3.70
   7 -13  -5   -0.70    4.50
  -7  13   5   -1.30    4.50
   7  13  -5   -3.60    4.40
   7  13  -5    1.20    4.00
   6  13  -5   -2.50    3.50
  -6  13   5   -1.40    3.90
  -6  13   5    1.30    4.30
   6  13  -5    1.20    4.60
  -5  13   5   -2.30    4.10
   5  13  -5    3.30    4.50
   5  13  -5    5.70    4.00
  -5  13   5    0.50    3.80
   4  13  -5    1.00    4.00
  -4  13   5    3.40    3.80
   4  13  -5    2.10    4.30
  -4  13   5    4.00    3.90
  -3  13   5    8.20    3.90
   3  13  -5    3.40    4.20
   3  13  -5    9.20    4.50
  -3  13   5    6.10    3.70
  -2  13   5    6.70    3.90
   2  13  -5    5.00    4.10
   2  13  -5    7.30    4.50
  -2  13   5    9.50    3.70
   1 -13  -5   49.50   12.80
   1  13  -5   58.19    7.70
   1  13  -5   45.00   10.10
   1  13  -5   57.69    7.00
  -1  13   5   55.19    7.30
  -1  13   5   58.09    7.20
   0 -13  -5  -15.10    9.60
   0  13   5    7.70    3.80
   0  13   5    4.20    4.00
   0  13   5   -1.80    8.30
   0  13  -5    2.80    3.60
  -1 -13  -5  -12.20   10.90
   1  13   5   11.80    6.10
   1  13   5   19.60    4.30
   1  13   5    8.20    4.10
   1  13   5    6.20    8.40
   2  13   5   -6.60    3.80
   2  13   5   -0.60    6.10
  -3  13  -5   66.29    7.70
   3  13   5   60.29    8.50
   3  13   5   66.29    9.20
  -4  13  -5   -2.20    3.70
  -4  13  -5    9.30    4.30
   4  13   5    6.00    4.80
   4  13   5    4.50    6.10
  -5  13  -5   -0.40    3.70
   5  13   5   -1.00    5.60
   5  13   5    7.60    4.80
  -5  13  -5   -2.10    3.40
  -6  13  -5   -1.70    3.10
  -6  13  -5   -5.30    3.50
   6  13   5    0.60    4.60
  -7 -13  -5   19.60    3.60
  -7  13  -5   24.00    4.10
   7  13   5   22.90    6.20
  -7  13  -5   18.40    4.20
   7 -14  -5    5.50    4.00
   7  14  -5    9.60    4.60
   7  14  -5    2.00    3.70
  -7  14   5    8.70    3.80
   6  14  -5    9.40    5.30
   6  14  -5   -0.40    3.80
  -6  14   5    0.80    3.90
  -6  14   5    2.30    4.30
  -5  14   5   11.60    4.40
   5  14  -5   14.60    4.80
   5  14  -5   15.10    4.10
  -5  14   5   21.90    4.40
   4  14  -5   -1.10    4.00
  -4  14   5    0.60    3.80
  -4  14   5    3.80    3.90
   4  14  -5    0.40    5.40
  -3  14   5   -2.10    3.60
   3  14  -5    0.20    4.10
   3  14  -5   -1.30    4.10
  -3  14   5    2.10    3.70
  -2  14   5   23.10    4.60
   2  14  -5   23.40    4.50
  -2  14   5   23.40    4.50
   2  14  -5   24.80    5.20
   1  14  -5   14.70    4.60
  -1  14   5   23.10    4.50
  -1  14   5   16.20    4.40
   1  14  -5   19.80    4.10
   0  14   5   43.40    7.20
   0  14  -5   32.10    5.90
   0  14   5   36.90    6.10
   1  14   5    5.80    3.90
   1  14   5   12.50    4.00
   2  14   5   -3.40    3.80
   2  14   5   -1.70    5.80
   3  14   5   15.40    5.00
  -3  14  -5   22.40    4.00
   3  14   5   17.10    6.60
  -4  14  -5    4.40    3.60
   4  14   5   -1.90    4.20
   4  14   5    6.30    5.80
  -5  14  -5   60.09    6.70
   5  14   5   58.19    7.80
  -6 -14  -5   10.30    2.80
  -6  14  -5   16.10    4.40
   6  14   5   11.50    4.40
  -7 -14  -5   10.10    2.40
   7  14   5    9.10    4.00
  -7  14  -5    7.30    3.40
   6 -15  -5   23.60    4.70
  -6  15   5   26.70    4.40
   6  15  -5   16.90    4.20
   6  15  -5   17.40    4.70
   5  15  -5    0.40    3.90
  -5  15   5    3.30    4.00
  -5  15   5    0.00    3.40
   5  15  -5   -2.20    3.40
   4  15  -5   33.00    5.50
   4  15  -5   27.80    5.10
  -4  15   5   26.70    4.80
  -4  15   5   29.80    5.10
   3  15  -5    2.70    3.70
  -3  15   5   -1.90    3.80
  -3  15   5    5.70    3.70
   3  15  -5    8.30    4.10
  -2  15   5   17.20    4.20
   2  15  -5   18.80    3.80
  -2  15   5   15.40    4.90
   2  15  -5   21.20    4.70
   1  15  -5    7.90    3.40
   1  15  -5   -3.10    3.50
  -1  15   5    3.90    3.80
  -1  15   5   -1.20    5.30
   0  15   5   46.60    6.60
   0  15   5   53.39    8.10
   1  15   5   21.40    4.70
  -2 -15  -5   72.09    6.80
   2  15   5   69.69    7.70
   3  15   5   73.89    8.20
  -4 -15  -5   -5.20    2.40
   4  15   5    1.50    4.10
  -4  15  -5    9.90    4.10
  -5  15  -5   19.00    4.00
   5  15   5   26.00    5.30
  -6 -15  -5    5.80    2.40
   6  15   5    5.40    3.50
  -6  15  -5    4.20    3.20
   4  16  -5    8.60    4.30
   4  16  -5   13.60    4.00
  -4  16   5   25.20    4.60
  -4  16   5   18.40    3.70
  -3  16   5    1.80    5.00
   3  16  -5    7.90    3.20
  -3  16   5   -1.20    3.40
  -2  16   5   19.60    4.50
   2  16  -5    6.00    5.20
  -2  16   5   11.00    3.70
  -1  16   5   29.30    4.60
  -1  16   5   26.60    4.80
   1  16   5   48.70    6.10
  -2 -16  -5   30.40    4.30
   2  16   5   20.40    4.60
  -3 -16  -5    2.00    3.00
   3  16   5   -1.20    3.60
  -4 -16  -5   14.90    3.10
   4  16   5   18.10    4.10
  -2  17   5   -2.10    2.90
  -1  17   5    7.80    3.10
   0  17   5   28.30    4.50
   1  17   5   -4.80    3.00
   2  17   5    2.90    3.30
 -11   0   6    3.50    3.70
  11   0  -6  -10.30    6.70
 -10   0   6   -1.90    4.10
  10   0  -6   -4.00    9.00
   9   0  -6  -11.10   10.60
  -9   0   6   -1.60    4.30
   8   0  -6  230.08   22.60
  -8   0   6  277.37   19.30
  -8   0   6  275.17   22.00
   7   0  -6   11.00    7.30
  -7   0   6    1.80    5.60
  -7   0   6   -1.00    4.60
   6   0  -6   -2.30    4.40
   6   0  -6    3.50    4.90
  -6   0   6    2.80    4.30
  -6   0   6    3.90    4.90
  -5   0   6   -1.30    4.20
   5   0  -6    1.50    3.10
  -4   0   6  631.94   42.20
   4   0  -6  679.43   41.40
   4   0  -6  620.24   41.30
  -4   0   6  580.94   45.60
   4   0  -6  641.54   46.70
   3   0  -6   -1.20    5.30
  -3   0   6   -0.70    3.60
   3   0  -6    1.00    3.30
   3   0  -6   -0.40    5.50
   3   0  -6    3.40    2.60
  -3   0   6   -1.50    4.80
   2   0  -6   10.10    2.30
  -2   0   6   10.40    2.70
   2   0  -6    3.70    3.80
  -2   0   6    7.50    4.20
  -2   0   6    8.40    7.30
   2   0  -6    6.30    3.00
   2   0  -6    4.50    3.50
   1   0  -6   -0.90    2.90
  -1   0   6    2.00    2.20
  -1   0   6   -0.40    2.70
   1   0  -6    1.60    1.70
   1   0  -6   -2.30    3.10
  -1   0   6    1.90    1.60
   1   0  -6    4.70    3.90
   0   0  -6  351.16   25.40
   0   0   6  381.06   24.60
   0   0   6  416.56   27.40
   0   0  -6  410.66   27.30
   0   0   6  374.36   26.10
   1   0   6   -1.90    3.20
   1   0   6    1.40    3.20
   1   0   6    1.10    2.10
  -1   0  -6    1.30    2.70
   2   0   6   -5.50    2.70
  -2   0  -6    1.50    2.50
   2   0   6    1.90    3.30
   3   0   6    0.30    5.40
  -3   0  -6   -2.70    3.50
  -3   0  -6   -0.50    2.20
   3   0   6   -3.90    6.90
  -3   0  -6   -2.50    3.00
   3   0   6    4.40    5.70
  -4   0  -6    5.50    3.80
   4   0   6    2.20    7.90
  -4   0  -6    2.80    2.50
   4   0   6    3.40    5.90
  -4   0  -6    5.30    4.30
  -5   0  -6    0.40    4.00
   5   0   6    2.70    7.30
  -5   0  -6    3.60    6.40
  -5   0  -6    3.00    2.80
  -6   0  -6   21.90    5.40
   6   0   6   24.90    8.60
  -7   0  -6   -3.50    3.80
  -7   0  -6   -3.40    5.30
   7   0   6    7.40    8.90
  -7   0  -6    2.80    3.20
  -8   0  -6   52.59    7.00
  -8   0  -6   58.79    7.80
   8   0   6   96.09   14.60
  -9   0  -6   -5.60    5.20
 -10   0  -6   16.10    4.70
 -11   0  -6    5.10    3.10
  11  -1  -6   10.10    7.40
  11   1  -6   12.70    6.90
 -10  -1   6   14.90    4.60
  10  -1  -6   19.90    9.60
 -10   1   6   11.50    4.40
  10   1  -6    6.40    9.00
   9  -1  -6   15.40   11.80
  -9  -1   6    5.10    5.40
   9   1  -6   11.90   12.50
  -9   1   6   13.70    4.90
  -8  -1   6   36.10    6.30
   8  -1  -6   66.09   10.50
  -8  -1   6   39.20    9.20
  -8   1   6   28.70    8.50
  -8   1   6   36.30    6.00
   8   1  -6   46.30   12.10
   7  -1  -6   19.20    6.80
  -7  -1   6    6.80    6.00
  -7  -1   6   19.80    5.80
  -7   1   6   10.10    6.20
  -7   1   6   14.40    4.90
   7   1  -6   13.50    9.20
  -6  -1   6    0.70    5.10
  -6  -1   6    8.40    4.90
   6  -1  -6    3.00    4.40
  -6   1   6    7.00    4.30
   6   1  -6    3.60    4.40
   6   1  -6    6.60    6.10
  -6   1   6   -5.90    4.40
   5  -1  -6   -4.50    3.10
  -5  -1   6   -1.10    4.40
   5  -1  -6    4.20    3.50
   5   1  -6   -3.40    3.10
  -5   1   6   -3.10    4.20
  -4  -1   6  331.97   29.00
  -4  -1   6  342.77   25.60
   4  -1  -6  377.66   24.90
   4  -1  -6  355.76   25.00
   4  -1  -6  364.96   30.40
  -4   1   6  389.36   25.80
   4   1  -6  406.66   25.10
  -4   1   6  351.76   29.30
  -3  -1   6   10.40    4.30
  -3  -1   6    2.40    5.50
   3  -1  -6   15.70    6.20
   3  -1  -6   13.40    2.90
   3  -1  -6   15.10    3.70
   3   1  -6   15.20    7.60
  -3   1   6   12.50    4.30
   3   1  -6    6.80    4.30
   3   1  -6   10.20    6.80
  -3   1   6   11.40    6.40
   3   1  -6   11.60    3.30
   2  -1  -6   58.19    8.50
   2  -1  -6   64.49    6.40
  -2  -1   6   73.39    6.20
  -2  -1   6   71.09    7.90
   2  -1  -6   71.69    5.70
   2  -1  -6   71.69    9.00
  -2  -1   6   55.49    8.60
   2   1  -6   73.29    5.90
   2   1  -6   81.29    9.90
  -2   1   6   69.09    7.90
  -2   1   6   68.79    6.00
  -2   1   6   64.19    8.70
   2   1  -6   56.69    8.20
  -1  -1   6  823.02   52.59
   1  -1  -6  882.31   55.19
   1  -1  -6  808.82   54.39
  -1  -1   6  846.52   53.69
  -1  -1   6  797.52   55.39
   1  -1  -6  813.22   53.79
   1   1  -6  796.52   52.79
   1   1  -6  855.11   55.69
  -1   1   6  845.42   53.99
  -1   1   6  794.12   54.69
   1   1  -6  854.71   54.09
  -1   1   6  792.42   52.59
  -1   1   6  809.72   52.59
   0  -1   6   29.70    5.80
   0  -1   6   36.20    2.90
   0  -1  -6   33.40    4.80
   0  -1  -6   37.20    5.20
   0  -1  -6   42.00    6.00
   0  -1   6   41.30    3.70
   0   1   6   37.10    5.40
   0   1   6   33.30    3.30
   0   1  -6   33.40    5.60
   0   1   6   35.60    4.40
   0   1  -6   43.00    4.50
   0   1   6   39.80    4.10
   0   1  -6   35.60    3.80
   0   1  -6   36.90    4.20
   1  -1   6  698.93   48.50
   1  -1   6  768.42   51.39
  -1  -1  -6  676.93   48.90
   1  -1   6  865.31   56.69
  -1  -1  -6  715.13   49.00
   1   1   6  795.12   50.29
  -1   1  -6  782.92   48.80
   1   1   6  756.22   50.19
   1   1   6  785.52   48.80
  -2  -1  -6   23.80    3.90
  -2  -1  -6   19.60    3.20
  -2  -1  -6   19.90    4.10
   2  -1   6   17.90    3.50
   2  -1   6   17.00    5.20
   2  -1   6   16.30    5.60
  -2  -1  -6   21.20    3.10
   2   1   6   13.60    4.40
   2   1   6   23.40    4.90
   2   1   6    9.80    5.10
  -2   1  -6   19.60    3.70
   3  -1   6   41.20    6.30
  -3  -1  -6   40.40    5.60
  -3  -1  -6   36.30    5.10
  -3  -1  -6   33.50    6.10
   3  -1   6   37.70    9.80
   3  -1   6   31.00    8.50
  -3  -1  -6   30.10    4.10
   3   1   6   22.70    7.30
   3   1   6   31.80    8.30
   3   1   6   32.80   11.00
  -3   1  -6   33.90    6.00
  -4  -1  -6   17.20    4.80
   4  -1   6   -1.10    6.00
   4  -1   6    5.20   12.00
  -4  -1  -6   13.40    3.20
   4  -1   6    9.80    7.40
  -4  -1  -6   17.30    4.80
  -4   1  -6   15.50    4.00
   4   1   6   12.90    7.00
   4   1   6   18.40    8.70
  -4   1  -6   14.20    2.90
  -4   1  -6   11.60    4.70
   4   1   6   29.00   14.80
  -5  -1  -6    1.10    3.90
  -5  -1  -6   -2.50    6.30
  -5  -1  -6    0.90    2.70
   5  -1   6    9.40    7.70
   5   1   6   13.10    7.60
  -5   1  -6   -3.10    4.00
   6  -1   6  170.48   16.80
  -6  -1  -6  155.28   13.90
  -6  -1  -6  159.28   12.40
   6   1   6  155.88   16.40
  -6   1  -6  166.58   11.90
  -6   1  -6  168.18   14.10
  -6   1  -6  163.28   12.40
  -7  -1  -6   10.70    4.30
  -7  -1  -6    4.00    3.60
   7  -1   6   15.10    8.90
  -7  -1  -6   14.50    6.00
  -7   1  -6   11.60    3.50
  -7   1  -6   11.90    4.20
  -7   1  -6    2.50    5.80
   7   1   6    8.90    8.30
   8  -1   6  351.16   28.50
  -8  -1  -6  331.67   25.50
  -8  -1  -6  306.47   21.80
  -8   1  -6  349.67   26.20
  -8   1  -6  306.87   22.10
  -8   1  -6  307.17   21.80
   8   1   6  305.07   27.80
  -9  -1  -6    6.10    3.90
  -9   1  -6    3.90    4.40
  -9   1  -6    9.50    4.30
 -10  -1  -6   17.20    4.00
 -10   1  -6   11.70    4.00
 -11   1  -6   21.20    3.80
  11  -2  -6   25.60    7.70
 -11  -2   6   20.30    4.00
  11   2  -6   22.20    6.80
 -11   2   6   27.50    4.40
 -10  -2   6    3.40    4.10
  10  -2  -6    3.30    9.30
 -10   2   6    2.30    4.00
  10   2  -6    5.30    8.70
   9  -2  -6  100.19   15.40
  -9  -2   6   84.69   10.00
  -9   2   6   82.29    9.50
   9   2  -6   97.49   17.20
   8  -2  -6  187.48   17.30
  -8  -2   6  206.48   16.00
  -8  -2   6  196.98   18.20
  -8   2   6  227.88   18.30
  -8   2   6  188.38   15.00
   8   2  -6  196.98   21.40
  -7  -2   6   35.00    7.80
   7  -2  -6   45.40    7.10
  -7  -2   6   36.10    6.80
   7   2  -6   27.20    7.80
  -7   2   6   31.60    5.40
  -7   2   6   28.40    7.30
   7   2  -6   47.70   10.70
  -6  -2   6   48.20    8.00
   6  -2  -6   45.20    6.60
  -6  -2   6   38.90    7.10
  -6   2   6   40.60    5.70
   6   2  -6   37.30    8.50
   6   2  -6   51.69    7.30
  -6   2   6   26.90    6.90
  -5  -2   6    2.80    4.50
   5  -2  -6   10.60    4.20
   5   2  -6    9.30    3.70
  -5   2   6   -3.20    4.60
  -4  -2   6   70.59   12.00
   4  -2  -6  124.39   15.30
  -4  -2   6   89.39    9.80
   4  -2  -6   99.59    9.20
  -4   2   6  111.69   10.10
   3  -2  -6   15.30    3.00
   3  -2  -6    9.20    6.30
  -3  -2   6    9.70    4.20
  -3  -2   6   10.20    5.40
   3  -2  -6   14.80    4.20
  -3   2   6   12.20    4.40
   3   2  -6   15.90    3.70
  -3   2   6   13.40    8.00
  -3   2   6   24.30    6.90
   3   2  -6    6.40    7.60
  -2  -2   6  232.48   18.50
   2  -2  -6  234.88   16.40
  -2  -2   6  231.98   15.90
   2  -2  -6  258.27   18.90
  -2  -2   6  221.58   19.40
   2   2  -6  233.58   19.70
   2   2  -6  240.18   19.80
  -2   2   6  233.48   19.10
  -2   2   6  226.68   15.30
  -2   2   6  240.48   18.30
  -2   2   6  244.88   16.10
   2   2  -6  234.08   16.00
   2   2  -6  207.18   15.30
   1  -2  -6  275.57   19.20
  -1  -2   6  264.37   18.10
   1  -2  -6  266.07   17.70
  -1  -2   6  255.77   16.70
  -1  -2   6  259.97   20.10
   1  -2  -6  263.07   19.30
   1   2  -6  254.17   17.10
   1   2  -6  226.48   16.80
   1   2  -6  265.97   20.50
  -1   2   6  250.37   16.80
  -1   2   6  244.18   18.90
  -1   2   6  255.07   18.50
   1   2  -6  216.18   19.90
  -1   2   6  249.78   16.90
   0  -2   6  521.65   33.90
   0  -2  -6  512.95   35.00
   0  -2  -6  536.85   34.90
   0  -2  -6  522.95   35.50
   0  -2   6  516.65   36.90
   0  -2   6  531.55   33.40
   0   2  -6  523.05   36.70
   0   2   6  517.65   33.70
   0   2  -6  516.35   34.00
   0   2  -6  506.75   34.20
   0   2   6  518.85   35.10
   0   2   6  534.05   35.10
   0   2   6  543.65   34.10
   0   2  -6  513.25   34.00
  -1  -2  -6   10.60    4.30
  -1  -2  -6   17.80    7.10
   1  -2   6   15.10    3.00
  -1  -2  -6   15.50    3.70
   1  -2   6   17.10    5.00
   1  -2   6   24.80    6.20
   1   2   6   17.00    3.00
  -1   2  -6   15.50    3.00
   1   2   6   11.40    3.00
   1   2   6   19.20    3.90
   1   2   6   23.60    4.50
  -2  -2  -6   30.20    4.70
  -2  -2  -6   24.10    5.50
   2  -2   6   39.70    7.40
   2  -2   6   37.20    4.80
  -2  -2  -6   36.40    6.80
   2  -2   6   18.40    6.20
   2   2   6   33.10    7.10
   2   2   6   34.70    4.10
  -2   2  -6   30.50    5.00
   2   2   6   36.20    6.60
   2   2   6   37.70    5.90
  -3  -2  -6    2.20    3.70
  -3  -2  -6    2.30    4.40
  -3  -2  -6   10.70    5.30
   3  -2   6    3.90    7.70
   3  -2   6    2.20    4.20
  -3  -2  -6   -0.80    4.20
   3   2   6    4.80    5.70
   3   2   6   12.80    9.30
  -4  -2  -6   39.80    6.70
  -4  -2  -6   36.50    5.30
  -4  -2  -6   44.70    7.20
   4  -2   6   45.00    8.10
   4  -2   6   32.40    6.90
   4   2   6   40.10    9.80
  -4   2  -6   42.70    7.40
  -4   2  -6   48.30    5.20
   4   2   6   55.29   14.00
  -5  -2  -6  198.38   15.20
   5  -2   6  185.48   18.10
  -5  -2  -6  168.98   18.00
  -5   2  -6  206.58   15.60
   5   2   6  189.78   18.00
   5   2   6  181.28   24.80
  -6  -2  -6    0.90    4.40
  -6  -2  -6    1.50    3.50
   6  -2   6    9.80    7.60
  -6   2  -6    1.10    2.60
  -6   2  -6    4.90    4.70
  -6   2  -6    0.70    3.30
   6   2   6   -3.60    6.70
  -7  -2  -6   74.69   11.10
   7  -2   6   95.19   15.70
  -7  -2  -6   96.69    7.90
   7   2   6   80.09   14.00
  -7   2  -6   78.89    7.90
  -7   2  -6   91.99   11.30
  -7   2  -6   85.29    8.50
   8  -2   6   14.90   10.30
  -8  -2  -6   -4.60    3.60
  -8  -2  -6   20.10    7.70
  -8   2  -6    2.60    7.50
  -8   2  -6   -1.90    4.10
  -8   2  -6    3.30    3.60
   8   2   6   12.10   10.00
  -9  -2  -6  117.69    9.60
  -9   2  -6  117.19   10.00
  -9   2  -6  110.49    9.70
 -10   2  -6    8.40    3.80
 -11   2  -6    4.20    3.10
  11  -3  -6   14.90    8.80
 -11  -3   6   22.80    4.90
 -11   3   6   28.90    4.80
  11   3  -6   22.40    6.50
  10  -3  -6   13.10    9.40
 -10  -3   6   23.20    4.70
  10   3  -6    6.60    8.00
 -10   3   6   15.60    4.30
  -9  -3   6    5.10    4.80
   9  -3  -6    0.30    8.70
  -9   3   6    4.20    4.20
   9   3  -6   -0.10    9.60
   8  -3  -6   12.60    7.00
  -8  -3   6   19.10    5.80
  -8  -3   6    7.40    6.80
  -8   3   6   11.20    4.30
   8   3  -6   15.90   10.80
  -8   3   6   12.20    7.60
   7  -3  -6   -3.20    5.20
  -7  -3   6   13.90    5.90
  -7  -3   6    9.10    7.20
   7   3  -6   13.70    6.90
   7   3  -6    5.70    9.50
  -7   3   6    3.20    3.80
  -7   3   6    1.90    6.70
  -6  -3   6   35.30    8.20
   6  -3  -6   25.70    5.50
  -6  -3   6   19.10    6.20
   6   3  -6   26.20    5.90
  -6   3   6   22.50    6.60
  -6   3   6   27.50    4.70
   6   3  -6   24.00   10.70
   5  -3  -6    7.60    4.20
  -5  -3   6    2.80    4.40
   5   3  -6   -0.70    3.20
  -5   3   6    3.90    4.80
  -4  -3   6   55.09    7.30
   4  -3  -6   55.89    7.60
   4  -3  -6   46.20   10.40
   4   3  -6   56.19    6.60
  -4   3   6   47.60    8.30
   3  -3  -6  192.18   13.70
  -3  -3   6  146.29   12.90
  -3  -3   6  141.39   16.20
   3  -3  -6  170.28   16.70
  -3   3   6  191.08   13.50
   3   3  -6  166.68   12.80
  -3   3   6  147.19   18.50
  -3   3   6  177.38   17.10
   3   3  -6  161.48   17.90
  -2  -3   6   71.49    7.20
   2  -3  -6   83.29   10.70
   2  -3  -6   86.89    8.00
  -2  -3   6   86.79    9.80
   2   3  -6   79.99    7.40
   2   3  -6   71.69   12.60
  -2   3   6   79.69    7.40
   2   3  -6   99.09   12.30
  -2   3   6   79.49    9.90
  -2   3   6   74.79   10.60
   1  -3  -6   36.20    5.10
  -1  -3   6   28.30    6.40
  -1  -3   6   30.10    3.80
  -1  -3   6   24.40    4.50
   1  -3  -6   32.90    5.40
   1  -3  -6   37.10    6.40
   1   3  -6   24.50    4.20
  -1   3   6   27.30    6.10
  -1   3   6   27.80    4.00
  -1   3   6   32.00    5.60
  -1   3   6   32.80    4.40
   1   3  -6   34.00    6.60
   1   3  -6   27.80    3.80
   1   3  -6   31.80    6.50
   0  -3  -6  457.45   27.90
   0  -3  -6  387.86   27.10
   0  -3   6  399.96   30.00
   0  -3   6  420.36   26.90
   0  -3  -6  391.66   28.70
   0   3  -6  410.26   26.80
   0   3   6  408.66   27.40
   0   3   6  403.76   26.50
   0   3  -6  371.36   26.70
   0   3   6  408.16   28.30
   0   3  -6  382.06   29.60
  -1  -3  -6   49.10    6.60
  -1  -3  -6   51.59    8.30
  -1  -3  -6   47.30    6.90
   1  -3   6   43.30    7.70
   1  -3   6   44.50    8.10
   1   3   6   53.39    5.00
   1   3   6   59.09    5.70
  -1   3  -6   42.60    5.40
   1   3   6   44.90    6.80
   1   3   6   49.20    5.00
  -1   3  -6   46.30    5.00
  -2  -3  -6  355.16   27.10
   2  -3   6  376.16   29.20
  -2  -3  -6  367.26   28.50
   2  -3   6  383.36   25.20
   2   3   6  386.56   24.90
  -2   3  -6  366.76   25.50
   2   3   6  368.86   27.70
   2   3   6  361.16   26.90
   2   3   6  384.26   25.80
  -3  -3  -6    1.30    5.30
  -3  -3  -6    2.50    5.30
  -3  -3  -6    2.00    6.00
   3  -3   6   -3.20    7.00
   3  -3   6    5.70    4.50
  -3  -3  -6    2.90    4.60
   3   3   6   -4.30    6.90
   3   3   6   -2.90    5.50
   3   3   6   -7.70    7.50
  -3   3  -6    3.70    4.40
  -4  -3  -6   -2.60    3.80
  -4  -3  -6    4.50    5.80
  -4  -3  -6    1.00    3.60
   4  -3   6   -1.40    4.90
   4   3   6    7.70    7.90
   4   3   6    6.40    9.30
  -4   3  -6    1.00    4.40
   4   3   6   -0.30    7.10
  -5  -3  -6   19.00    5.00
   5  -3   6   21.00    7.80
  -5  -3  -6   20.10    4.30
  -5  -3  -6   18.50    9.80
   5   3   6   16.60    7.20
   5   3   6   28.50   15.30
  -5   3  -6   20.90    5.50
  -6  -3  -6   32.70    6.20
  -6  -3  -6   28.00    4.20
  -6  -3  -6   27.00    5.10
   6  -3   6   33.40    9.60
  -6   3  -6   25.70    6.30
  -6   3  -6   27.50    5.60
   6   3   6   29.70    8.40
  -6   3  -6   30.50    6.20
   7  -3   6  117.89   16.20
  -7  -3  -6   83.19   11.40
  -7  -3  -6   71.09    7.00
  -7   3  -6   77.39    7.70
   7   3   6   91.69   14.00
  -7   3  -6   79.89    8.70
  -7   3  -6  100.79   15.60
  -8   3  -6   21.30    4.80
  -8   3  -6   26.10    8.60
   8   3   6    1.80    7.60
  -8   3  -6   14.50    4.00
   8   3   6   22.50   10.60
  -9   3  -6   21.00    4.70
  -9   3  -6   15.20    4.30
 -10   3  -6    2.90    3.70
 -10   3  -6    6.30    4.20
 -11   3  -6    4.70    3.00
  11  -4  -6   14.50    7.20
 -11  -4   6    5.80    3.10
  11   4  -6   -1.30    6.60
 -11   4   6    5.30    3.20
 -10  -4   6    3.20    3.80
  10  -4  -6    5.90    9.10
 -10   4   6    6.10    4.00
  10   4  -6    9.90   10.30
  -9  -4   6   12.90    4.80
   9  -4  -6   -2.40    7.70
   9   4  -6   11.80    9.50
  -8  -4   6   71.69    9.50
   8  -4  -6   62.19   10.00
   8   4  -6   86.79   15.10
   8   4  -6   51.89   12.30
  -8   4   6   60.29    7.60
  -7  -4   6   17.10    6.30
   7  -4  -6    8.80    5.40
  -7  -4   6   10.90    7.00
   7   4  -6   19.00   11.40
  -7   4   6   14.30    7.60
  -7   4   6    8.20    3.80
   7   4  -6   10.20    9.80
   6  -4  -6   85.09   13.50
  -6  -4   6   55.19    9.30
  -6  -4   6   53.99    9.40
  -6   4   6   74.09    7.00
   6   4  -6   73.79    8.90
  -6   4   6   58.89    7.00
   6   4  -6   68.69   12.40
  -6   4   6   50.39    9.50
   6   4  -6   77.59    7.30
   5  -4  -6    5.20    4.60
   5   4  -6    3.20    3.60
  -5   4   6    3.70    5.20
   4  -4  -6   39.90    7.40
  -4  -4   6   41.80    6.60
  -4   4   6   45.00    7.30
   4   4  -6   29.90    5.30
   3  -4  -6   -1.90    4.10
  -3  -4   6    1.10    4.00
  -3  -4   6   -2.60    5.90
   3  -4  -6   -0.10    5.70
   3   4  -6   -1.00    3.60
   3   4  -6   -5.10    7.10
  -3   4   6    1.70    6.30
  -3   4   6    3.80    4.40
   2  -4  -6  566.44   35.90
  -2  -4   6  442.86   37.10
  -2  -4   6  471.75   34.90
   2  -4  -6  568.34   37.50
   2   4  -6  537.35   39.60
  -2   4   6  537.55   39.10
  -2   4   6  573.24   38.60
   2   4  -6  529.25   39.70
  -2   4   6  569.34   35.30
  -1  -4   6   17.20    5.00
   1  -4  -6   13.50    5.60
   1  -4  -6   25.00    5.10
   1  -4  -6   23.80    4.10
  -1  -4   6   14.10    3.40
   1   4  -6   10.80    6.60
  -1   4   6   21.90    3.20
   1   4  -6   16.80    3.70
   1   4  -6   19.00    3.00
   1   4  -6   18.20    5.90
  -1   4   6   14.90    5.10
  -1   4   6   19.30    3.90
  -1   4   6   14.90    5.90
   0  -4   6  713.53   45.10
   0  -4  -6  742.83   45.60
   0  -4   6  661.13   45.10
   0  -4   6  612.34   43.80
   0  -4  -6  627.54   46.80
   0   4  -6  634.44   47.80
   0   4   6  661.13   44.20
   0   4   6  711.63   46.80
   0   4  -6  687.13   44.50
   0   4  -6  681.73   44.40
   0   4   6  758.32   44.50
  -1  -4  -6  166.18   17.30
   1  -4   6  219.18   14.70
  -1  -4  -6  219.48   17.10
   1  -4   6  221.38   20.10
   1  -4   6  205.68   14.10
   1  -4   6  177.48   13.50
  -1  -4  -6  206.68   17.80
  -1   4  -6  209.88   14.70
  -1   4  -6  209.38   15.00
   1   4   6  213.48   15.40
   1   4   6  203.78   14.60
   2  -4   6  301.27   19.80
  -2  -4  -6  275.27   25.20
  -2  -4  -6  232.88   22.40
  -2  -4  -6  273.37   22.30
   2  -4   6  295.47   25.10
  -2   4  -6  275.27   20.30
   2   4   6  324.77   19.80
   2   4   6  264.17   20.90
  -3  -4  -6   25.80    7.30
   3  -4   6   49.60    6.50
  -3  -4  -6   50.19   10.70
  -3  -4  -6   49.60    8.30
   3   4   6   47.90    6.20
   3   4   6   29.40    7.60
   3   4   6   45.40    6.50
  -3   4  -6   39.60    7.60
  -4  -4  -6   21.80    4.90
   4  -4   6   15.30    5.00
  -4  -4  -6   13.70    8.10
  -4  -4  -6   16.90    5.10
   4   4   6   21.80    8.30
   4   4   6   11.40    6.80
  -4   4  -6   17.00    5.20
   5  -4   6  177.38   17.30
  -5  -4  -6  194.08   14.00
  -5  -4  -6  188.98   14.90
  -5   4  -6  200.68   15.70
   5   4   6  157.88   16.30
  -6  -4  -6   10.00    4.50
  -6  -4  -6    7.70    5.30
   6  -4   6    1.00    8.40
  -6   4  -6    9.10    3.10
  -6   4  -6    9.80    3.70
   6   4   6    1.10    6.80
   6   4   6    2.30    5.20
  -6   4  -6    4.30    4.60
  -7  -4  -6   72.09   10.90
  -7  -4  -6   38.90    5.40
  -7  -4  -6   60.89    8.90
  -7   4  -6   44.40    8.80
   7   4   6   56.79   10.00
   7   4   6   23.50    9.70
  -7   4  -6   44.70    7.30
  -7   4  -6   53.09    6.10
  -8  -4  -6   81.89    7.10
   8   4   6  111.99   19.30
  -8   4  -6   62.79    7.50
  -8   4  -6   66.89    8.60
  -9   4  -6   24.50    4.70
  -9   4  -6   13.80    4.20
 -10   4  -6    7.80    3.70
 -10   4  -6    9.50    3.80
 -11   4  -6    3.20    2.90
 -11  -5   6   23.40    4.50
  11  -5  -6   21.10    7.20
 -11   5   6   24.50    4.10
  11   5  -6   21.90    5.60
 -10  -5   6    6.30    3.50
  10  -5  -6    6.50    8.30
 -10   5   6    2.80    3.60
  10   5  -6    9.90    7.00
   9  -5  -6   -1.80    7.00
  -9  -5   6    0.80    4.30
[truncated: 430,060 more chars]
