# Supplementary material for: Synthesis of Disubstituted Carboxonium Derivatives of Closo-Decaborate Anion [2,6-B10H8O2CC6H5]−: Theoretical and Experimental Study
Source: Molecules. 2023 Feb 13;28(4):1757. doi: 10.3390/molecules28041757 (PMC9966448; doi:10.3390/molecules28041757)
Supplement: Supplementary file 1 [file molecules-28-01757-s001.zip › molecules-2160652-supplementary/Supplementary/xyz_files/B10H11.xyz]

B       -0.015267000      1.860433000      0.004350000
B       -0.470748000      0.787706000     -1.205648000
B        1.183959000      0.754757000     -0.491946000
B        0.506157000      0.776805000      1.177715000
B       -1.199457000      0.737686000      0.484847000
H       -0.052800000      3.049483000      0.024304000
H       -0.930736000      1.175585000     -2.237457000
H        2.239268000      1.114081000     -0.922671000
H        0.903821000      1.154632000      2.238738000
H       -2.242576000      1.133446000      0.914422000
B        0.462687000     -0.736187000     -1.198743000
B        0.028602000     -1.896334000     -0.031207000
B       -1.220644000     -0.728746000     -0.600021000
B       -0.459644000     -0.737482000      1.259737000
B        1.160628000     -0.744301000      0.507131000
H        0.910223000     -1.184299000     -2.210266000
H       -2.273958000     -1.090602000     -1.020828000
H       -0.915376000     -1.104691000      2.296504000
H        2.187264000     -1.197481000      0.913213000
H        0.133882000     -3.075950000     -0.081630000
H       -1.172784000     -1.752404000      0.462288000
Bonds
    1     2    S
    1     3    S
    1     4    S
    1     5    S
    1     6    S
    2     7    S
    2    11    S
    2    13    S
    3     8    S
    3    11    S
    3    15    S
    4     9    S
    4    14    S
    4    15    S
    5    10    S
    5    13    S
    5    14    S
   11    12    S
   11    13    S
   11    16    S
   12    15    S
   12    20    S
   13    17    S
   14    15    S
   14    18    S
   15    19    S
