# Supplementary material for: Synthesis of Disubstituted Carboxonium Derivatives of Closo-Decaborate Anion [2,6-B10H8O2CC6H5]−: Theoretical and Experimental Study
Source: Molecules. 2023 Feb 13;28(4):1757. doi: 10.3390/molecules28041757 (PMC9966448; doi:10.3390/molecules28041757)
Supplement: Supplementary file 1 [file molecules-28-01757-s001.zip › molecules-2160652-supplementary/Supplementary/xyz_files/B10H11_TS.xyz]

B        0.169786000      1.816468000     -0.009962000
B       -0.281408000      0.717409000     -1.239031000
B        1.379083000      0.723732000     -0.510328000
B        0.704755000      0.755780000      1.165540000
B       -1.070970000      0.729126000      0.409180000
H        0.125903000      3.006721000     -0.002170000
H       -0.713530000      1.119180000     -2.279237000
H        2.430408000      1.119247000     -0.920193000
H        1.064690000      1.113738000      2.245401000
H       -2.113611000      1.175846000      0.784607000
B        0.700800000     -0.770493000     -1.208858000
B        0.152849000     -1.902689000     -0.058288000
B       -1.008858000     -0.795727000     -0.603588000
B       -0.360462000     -0.795404000      1.097213000
B        1.347165000     -0.769364000      0.489201000
H        1.173834000     -1.224905000     -2.208082000
H       -2.045611000     -1.187193000     -1.049738000
H       -0.777222000     -1.438833000      2.037108000
H        2.342350000     -1.201646000      0.988634000
H        0.161191000     -3.088714000     -0.011350000
H       -1.058556000     -0.130118000      1.866234000
Bonds
    1     2    S
    1     3    S
    1     4    S
    1     5    S
    1     6    S
    2     7    S
    2    11    S
    2    13    S
    3     8    S
    3    11    S
    3    15    S
    4     9    S
    4    14    S
    4    15    S
    5    10    S
    5    13    S
    5    14    S
   11    12    S
   11    16    S
   12    13    S
   12    14    S
   12    15    S
   12    20    S
   13    17    S
   14    18    S
   14    21    S
   15    19    S
