# Supplementary material for: Synthesis of Disubstituted Carboxonium Derivatives of Closo-Decaborate Anion [2,6-B10H8O2CC6H5]−: Theoretical and Experimental Study
Source: Molecules. 2023 Feb 13;28(4):1757. doi: 10.3390/molecules28041757 (PMC9966448; doi:10.3390/molecules28041757)
Supplement: Supplementary file 1 [file molecules-28-01757-s001.zip › molecules-2160652-supplementary/Supplementary/xyz_files/B10H8O2CPh_iso1.xyz]

O        3.647321000      2.788108000      9.624964000
O        4.299775000      3.195018000      7.545988000
C        4.495173000      2.676157000      8.687427000
C        5.732763000      1.909793000      8.933188000
C        5.896438000      1.238290000     10.139987000
H        5.114190000      1.297083000     10.884388000
C        7.047045000      0.503446000     10.367286000
H        7.172174000     -0.023194000     11.304789000
C        8.034514000      0.441306000      9.393602000
H        8.934253000     -0.134740000      9.572386000
C        7.871713000      1.114309000      8.190701000
H        8.642232000      1.065231000      7.431931000
C        6.720988000      1.847624000      7.956630000
H        6.574843000      2.374990000      7.023746000
B        0.804312000      3.063164000      9.219492000
H        0.236234000      2.262105000      9.894944000
B        2.398027000      3.517774000      9.122361000
B        1.537565000      2.882193000      7.687058000
H        1.615830000      1.807516000      7.161007000
B        0.249590000      4.092563000      7.983860000
H       -0.912618000      4.072359000      7.700836000
B        1.113515000      4.732321000      9.467291000
H        0.729761000      5.274579000     10.461234000
B        2.971609000      3.965041000      7.538249000
B        1.459350000      4.356503000      6.638609000
H        1.117185000      4.231398000      5.499895000
B        1.168839000      5.658824000      7.892306000
H        0.567815000      6.691097000      7.826784000
B        2.692323000      5.254969000      8.747766000
H        3.477237000      5.832358000      9.446320000
B        2.646909000      5.521338000      7.060321000
H        3.250730000      6.302450000      6.392830000
Bonds
    1     3    S
    1    17    S
    2     3    S
    2    24    S
    3     4    D
    4     5    S
    4    13    S
    5     6    S
    5     7    D
    7     8    S
    7     9    S
    9    10    S
    9    11    D
   11    12    S
   11    13    S
   13    14    S
   15    16    S
   15    17    S
   15    18    S
   15    20    S
   15    22    S
   17    24    S
   17    29    S
   18    19    S
   18    24    S
   18    25    S
   20    21    S
   20    25    S
   20    27    S
   22    23    S
   22    27    S
   22    29    S
   24    31    S
   25    26    S
   25    31    S
   27    28    S
   27    31    S
   29    30    S
   29    31    S
   31    32    S
