# Supplementary material for: Synthesis of Disubstituted Carboxonium Derivatives of Closo-Decaborate Anion [2,6-B10H8O2CC6H5]−: Theoretical and Experimental Study
Source: Molecules. 2023 Feb 13;28(4):1757. doi: 10.3390/molecules28041757 (PMC9966448; doi:10.3390/molecules28041757)
Supplement: Supplementary file 1 [file molecules-28-01757-s001.zip › molecules-2160652-supplementary/Supplementary/xyz_files/B10H8O2CPh_iso2.xyz]

O        2,373506000      1,807203000      9,153727000
O        0,167133000      1,911256000      8,780861000
C        1,224567000      1,243900000      9,066483000
C        1,118974000     -0,199294000      9,297319000
C        2,256222000     -0,930238000      9,636789000
H        3,211848000     -0,431341000      9,721362000
C        2,152022000     -2,290880000      9,865267000
H        3,032679000     -2,861252000     10,130444000
C        0,919346000     -2,921545000      9,753422000
H        0,840723000     -3,986196000      9,935425000
C       -0,213126000     -2,194024000      9,409738000
H       -1,171209000     -2,689144000      9,319892000
C       -0,117511000     -0,832399000      9,182291000
H       -0,994414000     -0,258021000      8,916569000
B        1,183169000      3,943256000     10,062751000
H        0,976778000      3,419761000     11,113672000
B        2,215901000      3,306203000      8,875367000
B        0,544251000      3,385723000      8,592370000
B        0,425554000      5,110106000      9,151611000
H       -0,431954000      5,819669000      9,588272000
B        2,307403000      5,017720000      9,469985000
H        3,040734000      5,647422000     10,173892000
B        1,645828000      3,434947000      7,182659000
B        0,345115000      4,676593000      7,367389000
H       -0,690381000      4,871899000      6,799753000
B        1,628417000      5,836853000      7,987355000
H        1,688197000      7,033412000      7,981862000
B        2,926219000      4,548775000      7,802707000
H        4,104315000      4,635228000      7,609518000
B        1,825796000      4,972634000      6,560464000
H        2,029710000      5,343259000      5,445849000
H        1,699686000      2,414212000      6,560183000
Bonds
    1     3    S
    1    17    S
    2     3    S
    2    18    S
    3     4    D
    4     5    S
    4    13    S
    5     6    S
    5     7    D
    7     8    S
    7     9    S
    9    10    S
    9    11    D
   11    12    S
   11    13    S
   13    14    S
   15    16    S
   15    17    S
   15    18    S
   15    19    S
   15    21    S
   17    18    S
   17    28    S
   18    23    S
   18    24    S
   19    20    S
   19    24    S
   19    26    S
   21    22    S
   21    26    S
   21    28    S
   23    30    S
   23    32    S
   24    25    S
   24    30    S
   26    27    S
   26    30    S
   28    29    S
   28    30    S
   30    31    S
   18    19    S
   24    26    S
   23    24    S
   23    28    S
   26    28    S
   19    21    S
   17    21    S
   17    23    S
