# Supplementary material for: Synthesis of Disubstituted Carboxonium Derivatives of Closo-Decaborate Anion [2,6-B10H8O2CC6H5]−: Theoretical and Experimental Study
Source: Molecules. 2023 Feb 13;28(4):1757. doi: 10.3390/molecules28041757 (PMC9966448; doi:10.3390/molecules28041757)
Supplement: Supplementary file 1 [file molecules-28-01757-s001.zip › molecules-2160652-supplementary/Supplementary/xyz_files/B10H8OCOPh_H2_iso1.xyz]

O        3.651698000      2.838859000      9.510133000
O        3.552470000      3.604265000     11.609676000
C        4.033859000      2.878885000     10.769857000
C        5.155231000      1.930633000     11.068357000
C        5.670415000      1.073445000     10.100067000
H        5.254584000      1.081257000      9.101814000
C        6.711354000      0.213250000     10.415375000
H        7.108489000     -0.451169000      9.658159000
C        7.242912000      0.204844000     11.697841000
H        8.056730000     -0.466901000     11.942325000
C        6.730184000      1.057547000     12.667152000
H        7.143587000      1.053537000     13.668016000
C        5.688826000      1.916057000     12.353339000
H        5.279688000      2.584781000     13.099474000
B        0.926849000      3.382915000      9.392291000
H        0.472349000      2.679239000     10.238753000
B        2.540712000      3.614334000      8.976634000
B        1.233681000      3.036113000      7.764508000
H        1.006685000      1.961248000      7.295265000
B        0.195712000      4.432008000      8.283526000
H       -0.993578000      4.561923000      8.274953000
B        1.468031000      4.993989000      9.462906000
H        1.389246000      5.619173000     10.476659000
B        2.662469000      3.952975000      7.222355000
B        1.051786000      4.501655000      6.702571000
H        0.458319000      4.365997000      5.675847000
B        1.228230000      5.863417000      7.898260000
H        0.751931000      6.960354000      7.905518000
B        2.876994000      5.297643000      8.382910000
H        3.859353000      5.817423000      8.817363000
B        2.425480000      5.530344000      6.742253000
H        2.925317000      6.186706000      5.887063000
H        3.596331000      3.710800000      6.355064000
H        3.436915000      2.985605000      6.810080000
Bonds
    1     3    S
    1    17    S
    2     3    D
    3     4    S
    4     5    D
    4    13    S
    5     6    S
    5     7    S
    7     8    S
    7     9    D
    9    10    S
    9    11    S
   11    12    S
   11    13    D
   13    14    S
   15    16    S
   15    17    S
   15    18    S
   15    20    S
   15    22    S
   17    24    S
   17    29    S
   18    19    S
   18    24    S
   18    25    S
   20    21    S
   20    25    S
   20    27    S
   22    23    S
   22    27    S
   22    29    S
   24    31    S
   24    33    S
   25    26    S
   25    31    S
   27    28    S
   27    31    S
   29    30    S
   29    31    S
   31    32    S
   33    34    S
