# Supplementary material for: Synthesis of Disubstituted Carboxonium Derivatives of Closo-Decaborate Anion [2,6-B10H8O2CC6H5]−: Theoretical and Experimental Study
Source: Molecules. 2023 Feb 13;28(4):1757. doi: 10.3390/molecules28041757 (PMC9966448; doi:10.3390/molecules28041757)
Supplement: Supplementary file 1 [file molecules-28-01757-s001.zip › molecules-2160652-supplementary/Supplementary/xyz_files/B10H8OCOPh_H2_iso1_TS.xyz]

O        3.724138000      3.042867000      9.403080000
O        3.482425000      3.654424000     11.542804000
C        4.035232000      3.007096000     10.683820000
C        5.177208000      2.083319000     10.978188000
C        5.761380000      1.300001000      9.986843000
H        5.384048000      1.348267000      8.974507000
C        6.821690000      0.462081000     10.297636000
H        7.273052000     -0.145193000      9.522962000
C        7.303642000      0.403505000     11.598228000
H        8.133257000     -0.249876000     11.839269000
C        6.721431000      1.181844000     12.590619000
H        7.096573000      1.138204000     13.605508000
C        5.660244000      2.017538000     12.281527000
H        5.197431000      2.629272000     13.045063000
B        1.004424000      3.590603000      9.308651000
H        0.572441000      2.904945000     10.180482000
B        2.613701000      3.804326000      8.862290000
B        1.222709000      3.209839000      7.676295000
H        0.953056000      2.127181000      7.252485000
B        0.245624000      4.636687000      8.210350000
H       -0.939213000      4.794463000      8.244573000
B        1.565343000      5.201540000      9.335166000
H        1.521361000      5.850050000     10.335860000
B        2.688909000      4.057617000      7.080103000
B        1.045864000      4.644679000      6.611823000
H        0.431965000      4.504327000      5.597906000
B        1.296556000      6.028005000      7.757462000
H        0.859502000      7.139810000      7.723835000
B        2.939829000      5.451303000      8.217890000
H        3.946812000      5.968195000      8.595793000
B        2.461077000      5.638847000      6.568821000
H        2.916410000      6.302777000      5.695546000
H        3.437795000      4.233538000      6.112776000
H        3.470253000      3.240856000      6.563554000
Bonds
    1     3    S
    1    17    S
    2     3    D
    3     4    S
    4     5    D
    4    13    S
    5     6    S
    5     7    S
    7     8    S
    7     9    D
    9    10    S
    9    11    S
   11    12    S
   11    13    D
   13    14    S
   15    16    S
   15    17    S
   15    18    S
   15    20    S
   15    22    S
   17    24    S
   17    29    S
   18    19    S
   18    24    S
   18    25    S
   20    21    S
   20    25    S
   20    27    S
   22    23    S
   22    27    S
   22    29    S
   24    31    S
   24    33    S
   25    26    S
   25    31    S
   27    28    S
   27    31    S
   29    30    S
   29    31    S
   31    32    S
