# Supplementary material for: Synthesis of Disubstituted Carboxonium Derivatives of Closo-Decaborate Anion [2,6-B10H8O2CC6H5]−: Theoretical and Experimental Study
Source: Molecules. 2023 Feb 13;28(4):1757. doi: 10.3390/molecules28041757 (PMC9966448; doi:10.3390/molecules28041757)
Supplement: Supplementary file 1 [file molecules-28-01757-s001.zip › molecules-2160652-supplementary/Supplementary/xyz_files/B10H8OCOPh_H2_iso2.xyz]

O        3.426469000      2.169037000      8.718629000
O        1.957177000      0.489777000      8.572864000
C        3.094561000      0.897695000      8.693483000
C        4.270235000     -0.020194000      8.810052000
C        5.543857000      0.458429000      9.104882000
H        5.695176000      1.517825000      9.261730000
C        6.611258000     -0.421677000      9.196271000
H        7.600207000     -0.045839000      9.427338000
C        6.413410000     -1.780079000      8.986959000
H        7.249769000     -2.465113000      9.052597000
C        5.143746000     -2.260639000      8.693029000
H        4.988029000     -3.319524000      8.528409000
C        4.074783000     -1.383075000      8.608839000
H        3.080075000     -1.744037000      8.381531000
B        1.297036000      3.549662000      9.815098000
H        1.146735000      2.990615000     10.852457000
B        2.433717000      3.224413000      8.572527000
B        0.670226000      3.252324000      8.297784000
H       -0.173838000      2.365987000      7.837723000
B        0.473405000      4.847436000      9.080822000
H       -0.447483000      5.353943000      9.646602000
B        2.277163000      4.853260000      9.347296000
H        2.941329000      5.397272000     10.178800000
B        1.760306000      3.509982000      6.909500000
B        0.352347000      4.670019000      7.271218000
H       -0.718393000      4.796196000      6.755637000
B        1.541611000      5.832657000      8.015675000
H        1.504275000      7.022409000      8.137325000
B        2.910825000      4.693167000      7.660643000
H        4.082884000      4.857721000      7.487738000
B        1.771521000      5.141416000      6.483064000
H        1.914579000      5.650014000      5.415435000
H       -0.015133000      2.217403000      8.677744000
H        1.897552000      2.624666000      6.119419000
Bonds
    1     3    S
    1    17    S
    2     3    D
    3     4    S
    4     5    D
    4    13    S
    5     6    S
    5     7    S
    7     8    S
    7     9    D
    9    10    S
    9    11    S
   11    12    S
   11    13    D
   13    14    S
   15    16    S
   15    17    S
   15    18    S
   15    20    S
   15    22    S
   17    24    S
   17    29    S
   18    24    S
   18    25    S
   18    33    S
   19    33    S
   20    21    S
   20    25    S
   20    27    S
   22    23    S
   22    27    S
   22    29    S
   24    31    S
   24    34    S
   25    26    S
   25    31    S
   27    28    S
   27    31    S
   29    30    S
   29    31    S
   31    32    S
