# Supplementary material for: Synthesis of Disubstituted Carboxonium Derivatives of Closo-Decaborate Anion [2,6-B10H8O2CC6H5]−: Theoretical and Experimental Study
Source: Molecules. 2023 Feb 13;28(4):1757. doi: 10.3390/molecules28041757 (PMC9966448; doi:10.3390/molecules28041757)
Supplement: Supplementary file 1 [file molecules-28-01757-s001.zip › molecules-2160652-supplementary/Supplementary/xyz_files/B10H8OCOPh_H2_iso2_TS.xyz]

O        3.396592000      2.071930000      8.788371000
O        1.925847000      0.389719000      8.726745000
C        3.064745000      0.799671000      8.814601000
C        4.241486000     -0.114273000      8.945926000
C        5.514764000      0.370471000      9.231412000
H        5.665525000      1.432579000      9.368922000
C        6.582530000     -0.507374000      9.339355000
H        7.571035000     -0.127110000      9.564456000
C        6.385394000     -1.869317000      9.153952000
H        7.222026000     -2.552756000      9.231310000
C        5.115963000     -2.355882000      8.869027000
H        4.960915000     -3.417513000      8.722873000
C        4.046255000     -1.480811000      8.770359000
H        3.051681000     -1.846597000      8.550767000
B        1.218892000      3.394281000      9.873320000
H        1.077009000      2.837469000     10.912581000
B        2.405575000      3.128633000      8.641713000
B        0.613609000      3.152672000      8.323617000
H       -0.191433000      2.258474000      8.022719000
B        0.438923000      4.751865000      9.170584000
H       -0.489088000      5.232539000      9.747044000
B        2.226168000      4.716781000      9.475242000
H        2.862598000      5.196822000     10.364342000
B        1.777361000      3.461209000      6.992633000
B        0.339072000      4.645756000      7.376142000
H       -0.711986000      4.806542000      6.833389000
B        1.532917000      5.757371000      8.174593000
H        1.509662000      6.941856000      8.336606000
B        2.901968000      4.621137000      7.805989000
H        4.076778000      4.790283000      7.664470000
B        1.779076000      5.106420000      6.622504000
H        1.935266000      5.639297000      5.569306000
H        0.154194000      2.285767000      9.073619000
H        1.930296000      2.619615000      6.160445000
Bonds
    1     3    S
    1    17    S
    2     3    D
    3     4    S
    4     5    D
    4    13    S
    5     6    S
    5     7    S
    7     8    S
    7     9    D
    9    10    S
    9    11    S
   11    12    S
   11    13    D
   13    14    S
   15    16    S
   15    17    S
   15    18    S
   15    20    S
   15    22    S
   17    24    S
   17    29    S
   18    24    S
   18    25    S
   18    33    S
   20    21    S
   20    25    S
   20    27    S
   22    23    S
   22    27    S
   22    29    S
   24    31    S
   24    34    S
   25    26    S
   25    31    S
   27    28    S
   27    31    S
   29    30    S
   29    31    S
   31    32    S
