# Supplementary material for: Synthesis of Disubstituted Carboxonium Derivatives of Closo-Decaborate Anion [2,6-B10H8O2CC6H5]−: Theoretical and Experimental Study
Source: Molecules. 2023 Feb 13;28(4):1757. doi: 10.3390/molecules28041757 (PMC9966448; doi:10.3390/molecules28041757)
Supplement: Supplementary file 1 [file molecules-28-01757-s001.zip › molecules-2160652-supplementary/Supplementary/xyz_files/B10H8OCOPh_iso2.xyz]

O        3.471199000      2.195266000      8.746215000
O        1.970995000      0.539827000      8.859744000
C        3.118807000      0.924337000      8.843012000
C        4.284750000     -0.006983000      8.910485000
C        5.586949000      0.434267000      8.693545000
H        5.772875000      1.479977000      8.489469000
C        6.638217000     -0.469131000      8.729815000
H        7.649650000     -0.125098000      8.554077000
C        6.394635000     -1.811227000      8.989128000
H        7.217653000     -2.514733000      9.015863000
C        5.096768000     -2.252498000      9.214027000
H        4.905585000     -3.298243000      9.419463000
C        4.044446000     -1.352938000      9.170501000
H        3.027320000     -1.683970000      9.334507000
B        1.382263000      3.620966000      9.920762000
H        1.305215000      3.134784000     10.999473000
B        2.478703000      3.232276000      8.628563000
B        0.755136000      3.358314000      8.453410000
B        0.516949000      4.913600000      9.177295000
H       -0.343230000      5.483958000      9.766853000
B        2.331549000      4.895113000      9.305065000
H        3.038046000      5.484010000     10.066881000
B        1.631106000      3.422295000      6.964725000
B        0.266942000      4.590123000      7.345051000
H       -0.857596000      4.669536000      6.954587000
B        1.495206000      5.809866000      7.946846000
H        1.449944000      7.003641000      7.986672000
B        2.849931000      4.637431000      7.564191000
H        4.002100000      4.779766000      7.279762000
B        1.631962000      5.030266000      6.444751000
H        1.726995000      5.498776000      5.355065000
H        1.716694000      2.453187000      6.274307000
Bonds
    1     3    S
    1    17    S
    2     3    D
    3     4    S
    4     5    D
    4    13    S
    5     6    S
    5     7    S
    7     8    S
    7     9    D
    9    10    S
    9    11    S
   11    12    S
   11    13    D
   13    14    S
   15    16    S
   15    18    S
   15    19    S
   15    21    S
   17    18    S
   17    21    S
   17    28    S
   18    23    S
   18    24    S
   19    20    S
   19    26    S
   21    22    S
   21    26    S
   21    28    S
   23    30    S
   23    32    S
   24    25    S
   24    30    S
   26    27    S
   26    30    S
   28    29    S
   28    30    S
   30    31    S
