# Supplementary material for: Synthesis of Disubstituted Carboxonium Derivatives of Closo-Decaborate Anion [2,6-B10H8O2CC6H5]−: Theoretical and Experimental Study
Source: Molecules. 2023 Feb 13;28(4):1757. doi: 10.3390/molecules28041757 (PMC9966448; doi:10.3390/molecules28041757)
Supplement: Supplementary file 1 [file molecules-28-01757-s001.zip › molecules-2160652-supplementary/Supplementary/xyz_files/B10H9.xyz]

19
Coordinates from ORCA-job B10H9_eq_DCM
  B   -0.30180218960125      1.87076529552332     -0.43787582165050
  B   -0.15218370710933      0.65464571396549     -1.67758677229024
  B   1.13942714945085      0.95298812804303     -0.44979801693111
  B   0.01466689491264      0.88199423145700      0.96237562719589
  B   -1.14345434507165      0.50794872587093     -0.26739009878812
  H   2.16197175574126      1.56029169283979     -0.56598406752655
  H   0.01763445166512      1.36683580051697      2.04779014179750
  B   0.95166952675091     -0.69718848872245     -1.22133063192906
  B   0.28101578811458     -1.83792498776052     -0.15557212299031
  B   -0.84415213269654     -0.98083690128620     -1.08624095486038
  B   -0.72837462513847     -0.82319583811846      0.74899678407132
  B   1.06710410298176     -0.54040498629202      0.60908786076828
  H   -1.66422907093974     -1.47699501929950     -1.79723370113035
  H   -1.44716446591258     -1.18351202098493      1.63078679179585
  H   1.95111339308593     -0.76157626016903      1.38272119149484
  H   0.48611338021441     -3.00732233915346     -0.06931958619466
  H   1.73484263606799     -1.05535474085132     -2.05032400142836
  H   -0.29060275137506      0.94386401641480     -2.82227012923432
  H   -0.49219053126385      3.03807911050757     -0.52495544985172
