# Supplementary material for: Synthesis of Disubstituted Carboxonium Derivatives of Closo-Decaborate Anion [2,6-B10H8O2CC6H5]−: Theoretical and Experimental Study
Source: Molecules. 2023 Feb 13;28(4):1757. doi: 10.3390/molecules28041757 (PMC9966448; doi:10.3390/molecules28041757)
Supplement: Supplementary file 1 [file molecules-28-01757-s001.zip › molecules-2160652-supplementary/Supplementary/xyz_files/B10H9OCOHPh_iso1.xyz]

O        3.524547000      2.564553000      9.411584000
O        4.624449000      1.819093000      7.614702000
C        4.440619000      1.887452000      8.886669000
C        5.346607000      1.119134000      9.739865000
C        5.042851000      0.957964000     11.090893000
H        4.146264000      1.403353000     11.500221000
C        5.888900000      0.216625000     11.895488000
H        5.653403000      0.080792000     12.942732000
C        7.037768000     -0.350107000     11.357573000
H        7.700304000     -0.926208000     11.991333000
C        7.343977000     -0.181614000     10.013036000
H        8.243263000     -0.618926000      9.599804000
C        6.496945000      0.547304000      9.197827000
H        6.729899000      0.681910000      8.150384000
B        0.894358000      3.153597000      9.295826000
H        0.506683000      2.375328000     10.111119000
B        2.461552000      3.393161000      8.733665000
B        1.096531000      2.978938000      7.618482000
H        0.785487000      1.964528000      7.065112000
B        0.137751000      4.337517000      8.370855000
H       -1.043283000      4.511383000      8.471567000
B        1.522161000      4.718225000      9.492644000
H        1.581259000      5.209109000     10.582593000
B        2.547680000      3.879526000      7.005230000
B        0.895911000      4.551363000      6.747554000
H        0.196025000      4.559640000      5.775379000
B        1.195824000      5.775327000      8.070324000
H        0.744546000      6.867100000      8.272472000
B        2.862873000      5.093062000      8.323261000
H        3.884166000      5.534578000      8.766960000
B        2.280427000      5.533201000      6.795549000
H        2.725677000      6.282477000      5.981978000
H        4.000634000      2.412137000      7.115984000
H        3.278342000      3.339513000      6.208351000
Bonds
    1     3    S
    1    17    S
    2     3    S
    2    33    S
    3     4    D
    4     5    S
    4    13    S
    5     6    S
    5     7    D
    7     8    S
    7     9    S
    9    10    S
    9    11    D
   11    12    S
   11    13    S
   13    14    S
   15    16    S
   15    17    S
   15    18    S
   15    20    S
   15    22    S
   17    24    S
   17    29    S
   18    19    S
   18    24    S
   18    25    S
   20    21    S
   20    25    S
   20    27    S
   22    23    S
   22    27    S
   22    29    S
   24    31    S
   24    34    S
   25    26    S
   25    31    S
   27    28    S
   27    31    S
   29    30    S
   29    31    S
   31    32    S
