# Supplementary material for: Synthesis of Disubstituted Carboxonium Derivatives of Closo-Decaborate Anion [2,6-B10H8O2CC6H5]−: Theoretical and Experimental Study
Source: Molecules. 2023 Feb 13;28(4):1757. doi: 10.3390/molecules28041757 (PMC9966448; doi:10.3390/molecules28041757)
Supplement: Supplementary file 1 [file molecules-28-01757-s001.zip › molecules-2160652-supplementary/Supplementary/xyz_files/B10H9OCOHPh_iso2.xyz]

O        3.447391000      2.183227000      8.693886000
O        1.998425000      0.483912000      8.681127000
C        3.199784000      0.953233000      8.730946000
C        4.295409000     -0.008076000      8.819000000
C        5.606412000      0.433837000      8.643914000
H        5.803536000      1.479659000      8.450709000
C        6.644649000     -0.477385000      8.705320000
H        7.663609000     -0.143081000      8.562376000
C        6.377130000     -1.818827000      8.948861000
H        7.193131000     -2.528911000      8.996369000
C        5.071457000     -2.256333000      9.132552000
H        4.869288000     -3.301143000      9.327855000
C        4.025514000     -1.354369000      9.062543000
H        3.006516000     -1.688612000      9.200941000
B        1.174075000      3.383078000      9.721015000
H        0.983622000      2.730185000     10.700503000
B        2.389074000      3.248068000      8.557026000
B        0.638314000      3.138065000      8.122130000
H       -0.056425000      2.192499000      7.857178000
B        0.357797000      4.682125000      9.026387000
H       -0.620432000      5.120389000      9.560847000
B        2.126994000      4.766483000      9.473686000
H        2.709876000      5.263362000     10.392734000
B        1.875802000      3.633720000      6.886954000
B        0.422453000      4.672779000      7.213232000
H       -0.599121000      4.823916000      6.605464000
B        1.467423000      5.825694000      8.167774000
H        1.363068000      6.997507000      8.395574000
B        2.919050000      4.789789000      7.838528000
H        4.097056000      5.004459000      7.802836000
B        1.875762000      5.300816000      6.609359000
H        2.098135000      5.919970000      5.614426000
H        1.333122000      1.209099000      8.643498000
H        2.149385000      2.838390000      6.032749000
Bonds
    1     3    S
    1    17    S
    2     3    S
    2    33    S
    3     4    D
    4     5    S
    4    13    S
    5     6    S
    5     7    D
    7     8    S
    7     9    S
    9    10    S
    9    11    D
   11    12    S
   11    13    S
   13    14    S
   15    16    S
   15    17    S
   15    18    S
   15    20    S
   15    22    S
   17    24    S
   17    29    S
   18    19    S
   18    24    S
   18    25    S
   20    21    S
   20    25    S
   20    27    S
   22    23    S
   22    27    S
   22    29    S
   24    31    S
   24    34    S
   25    26    S
   25    31    S
   27    28    S
   27    31    S
   29    30    S
   29    31    S
   31    32    S
