# Supplementary material for: Synthesis of Disubstituted Carboxonium Derivatives of Closo-Decaborate Anion [2,6-B10H8O2CC6H5]−: Theoretical and Experimental Study
Source: Molecules. 2023 Feb 13;28(4):1757. doi: 10.3390/molecules28041757 (PMC9966448; doi:10.3390/molecules28041757)
Supplement: Supplementary file 1 [file molecules-28-01757-s001.zip › molecules-2160652-supplementary/Supplementary/xyz_files/B10H9OCOPh_Hfac_iso1.xyz]

O        3.537621000      2.308426000      9.469295000
O        5.286733000      2.745007000      8.128950000
C        4.789073000      2.168232000      9.069117000
C        5.556997000      1.199331000      9.913307000
C        5.044355000      0.706967000     11.110035000
H        4.063028000      1.018727000     11.440638000
C        5.794177000     -0.172342000     11.876130000
H        5.394074000     -0.546692000     12.810065000
C        7.052092000     -0.572510000     11.445337000
H        7.634157000     -1.263666000     12.042576000
C        7.564420000     -0.086091000     10.249036000
H        8.544728000     -0.396918000      9.910237000
C        6.820291000      0.800076000      9.487490000
H        7.210305000      1.190350000      8.556504000
B        1.021650000      3.194418000      9.592566000
H        0.647142000      2.503465000     10.485163000
B        2.571078000      3.226472000      8.887584000
B        1.017579000      2.900932000      7.940508000
H        0.578070000      1.888069000      7.487314000
B        0.291153000      4.395882000      8.641169000
H       -0.848805000      4.718339000      8.791746000
B        1.755503000      4.701868000      9.645924000
H        1.964313000      5.258809000     10.680784000
B        2.484679000      3.514670000      7.087703000
B        0.943212000      4.394995000      6.961629000
H        0.196197000      4.480840000      6.035094000
B        1.470602000      5.678193000      8.178801000
H        1.162968000      6.827691000      8.266474000
B        3.063229000      4.916842000      8.415690000
H        4.137628000      5.278289000      8.772394000
B        2.387999000      5.285042000      6.795444000
H        2.711807000      5.995591000      5.903883000
H        3.483409000      4.618370000      7.033410000
H        3.105932000      2.781577000      6.389530000
Bonds
    1     3    S
    1    17    S
    2     3    D
    3     4    S
    4     5    D
    4    13    S
    5     6    S
    5     7    S
    7     8    S
    7     9    D
    9    10    S
    9    11    S
   11    12    S
   11    13    D
   13    14    S
   15    16    S
   15    17    S
   15    18    S
   15    20    S
   15    22    S
   17    24    S
   17    29    S
   18    19    S
   18    24    S
   18    25    S
   20    21    S
   20    25    S
   20    27    S
   22    23    S
   22    27    S
   22    29    S
   24    25    S
   24    34    S
   25    26    S
   25    31    S
   27    28    S
   27    29    S
   27    31    S
   29    30    S
   31    32    S
