# Supplementary material for: Synthesis of Disubstituted Carboxonium Derivatives of Closo-Decaborate Anion [2,6-B10H8O2CC6H5]−: Theoretical and Experimental Study
Source: Molecules. 2023 Feb 13;28(4):1757. doi: 10.3390/molecules28041757 (PMC9966448; doi:10.3390/molecules28041757)
Supplement: Supplementary file 1 [file molecules-28-01757-s001.zip › molecules-2160652-supplementary/Supplementary/xyz_files/B10H9OCOPh_Hfac_iso2.xyz]

O        3.419885000      2.136635000      8.690272000
O        1.980545000      0.450281000      8.918177000
C        3.120183000      0.856288000      8.835161000
C        4.309630000     -0.038471000      8.869951000
C        5.591736000      0.441747000      8.617892000
H        5.741512000      1.491826000      8.406609000
C        6.669116000     -0.430478000      8.628765000
H        7.665283000     -0.057500000      8.427386000
C        6.470976000     -1.778777000      8.894823000
H        7.314625000     -2.457925000      8.900956000
C        5.192981000     -2.258579000      9.152515000
H        5.038293000     -3.309423000      9.362168000
C        4.113945000     -1.390588000      9.137255000
H        3.112243000     -1.752051000      9.328985000
B        1.052961000      3.377581000      9.728098000
H        0.781047000      2.900014000     10.779099000
B        2.423235000      3.164475000      8.565471000
B        0.464590000      3.199941000      8.053953000
H       -0.303052000      2.364458000      7.692543000
B        0.354325000      4.732715000      8.972631000
H       -0.575898000      5.214032000      9.544036000
B        2.132176000      4.671709000      9.454241000
H        2.664577000      5.094194000     10.433823000
B        1.845005000      3.599643000      6.907429000
B        0.456929000      4.786867000      7.189941000
H       -0.535115000      4.986954000      6.556328000
B        1.555290000      5.815584000      8.178871000
H        1.518249000      6.978131000      8.450427000
B        2.945632000      4.717669000      7.856398000
H        4.132117000      4.845165000      7.829476000
B        1.958801000      5.270917000      6.614541000
H        2.239422000      5.845293000      5.611699000
H        1.094138000      2.311830000      8.987303000
H        2.080974000      2.819220000      6.033247000
Bonds
    1     3    S
    1    17    S
    2     3    D
    3     4    S
    4     5    D
    4    13    S
    5     6    S
    5     7    S
    7     8    S
    7     9    D
    9    10    S
    9    11    S
   11    12    S
   11    13    D
   13    14    S
   15    16    S
   15    20    S
   15    22    S
   15    33    S
   17    22    S
   17    24    S
   17    29    S
   18    19    S
   18    20    S
   18    24    S
   18    25    S
   18    33    S
   20    21    S
   20    25    S
   20    27    S
   22    23    S
   22    27    S
   22    29    S
   24    31    S
   24    34    S
   25    26    S
   25    31    S
   27    28    S
   27    31    S
   29    30    S
   29    31    S
   31    32    S
