# Supplementary material for: Synthesis of Disubstituted Carboxonium Derivatives of Closo-Decaborate Anion [2,6-B10H8O2CC6H5]−: Theoretical and Experimental Study
Source: Molecules. 2023 Feb 13;28(4):1757. doi: 10.3390/molecules28041757 (PMC9966448; doi:10.3390/molecules28041757)
Supplement: Supplementary file 1 [file molecules-28-01757-s001.zip › molecules-2160652-supplementary/Supplementary/xyz_files/B10H9_H2.xyz]

B        0.089384000      1.815822000     -0.335391000
B       -0.343618000      0.742494000     -1.579588000
B        1.309173000      0.731729000     -0.808802000
B        0.562875000      0.704296000      0.846037000
B       -1.131956000      0.715179000      0.056116000
H        0.079264000      3.007132000     -0.299514000
H       -0.734036000      1.163142000     -2.630208000
H        2.369165000      1.142701000     -1.183987000
H        0.930972000      1.052517000      1.929120000
H       -2.194029000      1.074158000      0.472204000
B        0.646676000     -0.764999000     -1.564617000
B        0.108409000     -1.906631000     -0.428728000
B       -1.069926000     -0.782414000     -0.971224000
B       -0.406286000     -0.779907000      0.687730000
B        1.292464000     -0.797132000      0.132790000
H        1.122338000     -1.169558000     -2.585368000
H       -2.098973000     -1.187712000     -1.421793000
H       -0.811804000     -1.656620000      1.557343000
H        2.292464000     -1.216427000      0.633155000
H        0.099316000     -3.095458000     -0.424301000
H       -0.966248000     -0.861047000      1.868690000
Bonds
    1     2    S
    1     3    S
    1     4    S
    1     5    S
    1     6    S
    2     7    S
    2    11    S
    2    13    S
    3     8    S
    3    11    S
    3    15    S
    4     9    S
    4    14    S
    4    15    S
    5    10    S
    5    13    S
    5    14    S
   11    12    S
   11    16    S
   12    13    S
   12    14    S
   12    15    S
   12    20    S
   13    17    S
   14    18    S
   15    19    S
   18    21    S
