# Supplementary material for: Synthesis of Disubstituted Carboxonium Derivatives of Closo-Decaborate Anion [2,6-B10H8O2CC6H5]−: Theoretical and Experimental Study
Source: Molecules. 2023 Feb 13;28(4):1757. doi: 10.3390/molecules28041757 (PMC9966448; doi:10.3390/molecules28041757)
Supplement: Supplementary file 1 [file molecules-28-01757-s001.zip › molecules-2160652-supplementary/Supplementary/xyz_files/B10HH11_PhCOOH.xyz]

B       -0.094686000      1.882662000      0.075418000
B       -0.784572000      0.860933000     -1.067253000
B        0.978582000      0.802464000     -0.692545000
B        0.640765000      0.750102000      1.076889000
B       -1.163243000      0.732148000      0.726394000
H       -0.124764000      3.068886000      0.156452000
H       -1.439263000      1.292796000     -1.967649000
H        1.930136000      1.185289000     -1.305218000
H        1.237312000      1.086002000      2.055092000
H       -2.085245000      1.138913000      1.378516000
B        0.124573000     -0.660074000     -1.304795000
B       -0.085670000     -1.868604000     -0.120261000
B       -1.408262000     -0.684491000     -0.398345000
B       -0.295722000     -0.769129000      1.287013000
B        1.141413000     -0.738849000      0.226594000
H        0.360404000     -1.063363000     -2.402618000
H       -2.520192000     -1.031410000     -0.638957000
H       -0.540664000     -1.172394000      2.378455000
H        2.225121000     -1.206722000      0.400488000
H        0.002675000     -3.044910000     -0.239617000
H       -1.168291000     -1.752418000      0.605290000
C       -7.105783000     -4.206974000      1.631344000
C       -8.159695000     -3.512293000      1.051002000
C       -5.877524000     -3.588633000      1.796238000
H       -9.117996000     -3.998245000      0.914867000
H       -5.046047000     -4.121678000      2.238726000
C       -7.986409000     -2.196306000      0.643775000
C       -5.702325000     -2.268051000      1.392801000
H       -8.806528000     -1.655166000      0.188968000
C       -6.761838000     -1.570548000      0.818596000
H       -6.625073000     -0.545655000      0.501607000
H       -7.241027000     -5.232411000      1.951204000
C       -4.362679000     -1.643688000      1.571652000
O       -3.364831000     -2.257671000      1.868689000
O       -4.365785000     -0.327302000      1.366943000
H       -3.455266000      0.004864000      1.438144000
Bonds
    1     2    S
    1     3    S
    1     4    S
    1     5    S
    1     6    S
    2     7    S
    2    11    S
    2    13    S
    3     8    S
    3    11    S
    3    15    S
    4     9    S
    4    14    S
    4    15    S
    5    10    S
    5    13    S
    5    14    S
   11    12    S
   11    13    S
   11    16    S
   12    15    S
   12    20    S
   13    17    S
   14    15    S
   14    18    S
   15    19    S
   22    23    D
   22    24    S
   22    32    S
   23    25    S
   23    27    S
   24    26    S
   24    28    D
   27    29    S
   27    30    D
   28    30    S
   28    33    S
   30    31    S
   33    34    D
   33    35    S
   35    36    S
