# Supplementary material for: Synthesis of Disubstituted Carboxonium Derivatives of Closo-Decaborate Anion [2,6-B10H8O2CC6H5]−: Theoretical and Experimental Study
Source: Molecules. 2023 Feb 13;28(4):1757. doi: 10.3390/molecules28041757 (PMC9966448; doi:10.3390/molecules28041757)
Supplement: Supplementary file 1 [file molecules-28-01757-s001.zip › molecules-2160652-supplementary/Supplementary/xyz_files/PhCOOH.xyz]

C       -0.541267000     -3.196132000      2.867848000
C       -1.621646000     -3.688954000      3.588916000
C        0.652399000     -2.920848000      3.513143000
H       -2.555882000     -3.902103000      3.084238000
H        1.501745000     -2.536759000      2.963546000
C       -1.506035000     -3.909023000      4.954904000
C        0.771510000     -3.141186000      4.882371000
H       -2.348647000     -4.291004000      5.517244000
C       -0.311157000     -3.638702000      5.603505000
H       -0.221286000     -3.809640000      6.667551000
H       -0.629464000     -3.028348000      1.802036000
C        2.070424000     -2.824765000      5.533763000
O        3.017224000     -2.337172000      4.966276000
O        2.099530000     -3.134444000      6.834462000
H        2.969711000     -2.892637000      7.179525000
Bonds
    1     2    D
    1     3    S
    1    11    S
    2     4    S
    2     6    S
    3     5    S
    3     7    D
    6     8    S
    6     9    D
    7     9    S
    7    12    S
    9    10    S
   12    13    D
   12    14    S
   14    15    S
